# Supplementary material for: Transcriptome Profiling of Mouse Embryonic Fibroblast Spontaneous Immortalization: A Comparative Analysis
Source: Int J Mol Sci. 2024 Jul 25;25(15):8116. doi: 10.3390/ijms25158116 (PMC11311763; doi:10.3390/ijms25158116)
Supplement: Supplementary file 1 [file ijms-25-08116-s001.zip]

Archive with 1 entries (1 files):
- Supplementary_Information_LoaizaMoss2024.xlsx
