# Supplementary material for: Transcriptome Profiling of Mouse Embryonic Fibroblast Spontaneous Immortalization: A Comparative Analysis
Source: Int J Mol Sci. 2024 Jul 25;25(15):8116. doi: 10.3390/ijms25158116 (PMC11311763; doi:10.3390/ijms25158116)
Supplement: Supplementary file 1 [file ijms-25-08116-s001.zip › Supplementary_Information_LoaizaMoss2024.xlsx]

## Sheet: Table S1
Transcriptome profiling of mouse embryonic fibroblast spontaneous immortalization: A comparative analysis
Jocshan Loaiza-Moss, Ursula Braun, and Michael Leitges
Table S1. Differentially Expressed Genes after MEF spontaneous immortalization (Immortalized vs Primary). p-adjusted < 0.01 and a Log 2 Fold Change > 1 and <-1. L2FC: Log2 Fold Change; DE: Differential Expression.
ENSEMBL ID	Entrez ID	Biotype	Gene Symbol	L2FC	p-value	p-adjusted	Base Mean	LfcSE	Stat	DE	Gene Name
ENSMUSG00000051951	497097	protein-coding	Xkr4	-4.05932	6.55427e-07	1.59038e-05	24.6156	0.816087	-4.97413	DOWN	X-linked Kx blood group related 4
ENSMUSG00000087247	620393	protein-coding	Alkal1	3.18398	3.26056e-18	2.49263e-16	445.2	0.36589	8.70201	UP	ALK and LTK ligand 1
ENSMUSG00000033740	240690	protein-coding	St18	-3.8513	2.39056e-12	1.10591e-10	37.7079	0.549435	-7.00957	DOWN	suppression of tumorigenicity 18
ENSMUSG00000025915	170755	protein-coding	Sgk3	-1.40111	3.01894e-06	6.50435e-05	595.894	0.300054	-4.66953	DOWN	serum/glucocorticoid regulated kinase 3
ENSMUSG00000048960	109294	protein-coding	Prex2	1.84474	1.56097e-07	4.16538e-06	960.034	0.3517	5.24522	UP	phosphatidylinositol-3,4,5-trisphosphate-dependent Rac exchange factor 2
ENSMUSG00000025938	240726	protein-coding	Slco5a1	-1.429	0.000772619	0.00881721	32.9268	0.424992	-3.36242	DOWN	solute carrier organic anion transporter family, member 5A1
ENSMUSG00000092083	98741	protein-coding	Kcnb2	-5.21494	9.16584e-10	3.29371e-08	33.3203	0.851655	-6.1233	DOWN	potassium voltage gated channel, Shab-related subfamily, member 2
ENSMUSG00000025776	83691	protein-coding	Crispld1	-4.80295	6.02333e-06	0.000120833	230.8	1.06129	-4.52557	DOWN	cysteine-rich secretory protein LCCL domain containing 1
ENSMUSG00000025927	21419	protein-coding	Tfap2b	-11.108	1.82457e-17	1.30421e-15	214.363	1.30614	-8.50445	DOWN	transcription factor AP-2 beta
ENSMUSG00000041670	116837	protein-coding	Rims1	-4.90869	3.12841e-12	1.42725e-10	32.5719	0.704074	-6.97183	DOWN	regulating synaptic membrane exocytosis 1
ENSMUSG00000026147	12839	protein-coding	Col9a1	-5.28616	0.00014713	0.00209581	7.51621	1.39261	-3.79586	DOWN	collagen, type IX, alpha 1
ENSMUSG00000026126	19253	protein-coding	Ptpn18	-4.52544	3.40503e-34	5.86258e-32	109.689	0.371163	-12.1926	DOWN	protein tyrosine phosphatase, non-receptor type 18
ENSMUSG00000026110	269181	protein-coding	Mgat4a	-1.11953	0.000159073	0.00224975	476.741	0.296451	-3.77646	DOWN	mannoside acetylglucosaminyltransferase 4, isoenzyme A
ENSMUSG00000037138	16764	protein-coding	Aff3	-2.22317	6.24714e-07	1.52332e-05	1155.56	0.446113	-4.98342	DOWN	AF4/FMR2 family, member 3
ENSMUSG00000048814	381338	protein-coding	Lonrf2	-1.89463	1.64809e-05	0.000302149	82.4941	0.439804	-4.3079	DOWN	LON peptidase N-terminal domain and ring finger 2
ENSMUSG00000050967	263764	protein-coding	Creg2	-3.58349	7.15668e-16	4.58583e-14	43.46	0.444171	-8.06782	DOWN	cellular repressor of E1A-stimulated genes 2
ENSMUSG00000026062	226999	protein-coding	Slc9a2	-3.33633	7.11664e-05	0.00111127	11.7197	0.839887	-3.97235	DOWN	solute carrier family 9 (sodium/hydrogen exchanger), member 2
ENSMUSG00000045515	18993	protein-coding	Pou3f3	-9.04053	1.3823e-13	7.03588e-12	51.1807	1.22202	-7.39802	DOWN	POU domain, class 3, transcription factor 3
ENSMUSG00000041907	93690	protein-coding	Gpr45	-2.63679	3.8741e-06	8.13438e-05	52.3126	0.570978	-4.61802	DOWN	G protein-coupled receptor 45
ENSMUSG00000026051	78896	protein-coding	Ecrg4	-3.05717	4.03283e-11	1.71352e-09	505.244	0.463006	-6.60287	DOWN	ECRG4 augurin precursor
ENSMUSG00000041439	98682	protein-coding	Mfsd6	-2.5148	7.09434e-41	1.5436e-38	481.144	0.187838	-13.3881	DOWN	major facilitator superfamily domain containing 6
ENSMUSG00000042807	329152	protein-coding	Hecw2	-1.57206	6.09199e-05	0.00096807	213.184	0.392112	-4.00922	DOWN	HECT, C2 and WW domain containing E3 ubiquitin protein ligase 2
ENSMUSG00000038331	212712	protein-coding	Satb2	1.27703	6.50181e-10	2.39286e-08	1111.76	0.206714	6.17776	UP	special AT-rich sequence binding protein 2
ENSMUSG00000027520	73884	protein-coding	Zdbf2	-6.16204	3.1496e-107	3.46456e-104	458.883	0.280145	-21.9959	DOWN	zinc finger, DBF-type containing 2
ENSMUSG00000062209	13869	protein-coding	Erbb4	-4.24041	0.000629868	0.00743868	7.01958	1.24046	-3.41842	DOWN	erb-b2 receptor tyrosine kinase 4
ENSMUSG00000026185	16011	protein-coding	Igfbp5	-5.83642	8.04125e-16	5.13406e-14	12730.8	0.724699	-8.05357	DOWN	insulin-like growth factor binding protein 5
ENSMUSG00000026177	18173	protein-coding	Slc11a1	-3.74039	7.96719e-14	4.14043e-12	501.83	0.500664	-7.47086	DOWN	solute carrier family 11 (proton-coupled divalent metal ion transporters), member 1
ENSMUSG00000026208	13346	protein-coding	Des	-2.96314	8.48054e-05	0.00129165	893.115	0.753902	-3.9304	DOWN	desmin
ENSMUSG00000054702	252903	protein-coding	Ap1s3	-2.12214	3.85853e-05	0.000644173	113.179	0.515608	-4.11579	DOWN	adaptor-related protein complex AP-1, sigma 3
ENSMUSG00000038608	210293	protein-coding	Dock10	-3.654	2.43009e-19	1.93236e-17	767.988	0.406366	-8.99189	DOWN	dedicator of cytokinesis 10
ENSMUSG00000054976	241134	protein-coding	Nyap2	-4.93059	1.99255e-06	4.38849e-05	16.593	1.03711	-4.75418	DOWN	neuronal tyrosine-phophorylated phosphoinositide 3-kinase adaptor 2
ENSMUSG00000067158	12829	protein-coding	Col4a4	2.46791	0.000259729	0.00345839	115.994	0.675683	3.65247	UP	collagen, type IV, alpha 4
ENSMUSG00000079465	12828	protein-coding	Col4a3	2.79298	6.94975e-05	0.00108779	75.4333	0.702108	3.978	UP	collagen, type IV, alpha 3
ENSMUSG00000026228	15559	protein-coding	Htr2b	-2.29974	2.93076e-05	0.000502851	17.7258	0.550337	-4.17878	DOWN	5-hydroxytryptamine (serotonin) receptor 2B
ENSMUSG00000079445	227327	protein-coding	B3gnt7	-3.3398	0.000646541	0.00759283	57.4005	0.97904	-3.4113	DOWN	UDP-GlcNAc:betaGal beta-1,3-N-acetylglucosaminyltransferase 7
ENSMUSG00000026288	16331	protein-coding	Inpp5d	-4.35371	5.04528e-28	6.65977e-26	986.294	0.396696	-10.9749	DOWN	inositol polyphosphate-5-phosphatase D
ENSMUSG00000081984	15504	protein-coding	Dnajb3	-1.2627	1.94629e-05	0.000347803	80.645	0.295648	-4.27096	DOWN	DnaJ heat shock protein family (Hsp40) member B3
ENSMUSG00000040710	20452	protein-coding	St8sia4	-5.96301	2.89838e-60	1.19558e-57	381.765	0.36416	-16.3747	DOWN	ST8 alpha-N-acetyl-neuraminide alpha-2,8-sialyltransferase 4
ENSMUSG00000047496	320311	protein-coding	Rnf152	-5.73311	1.96873e-09	6.76752e-08	28.4487	0.955461	-6.00037	DOWN	ring finger protein 152
ENSMUSG00000026321	21934	protein-coding	Tnfrsf11a	-2.44184	2.7062e-09	9.08184e-08	704.837	0.410496	-5.94849	DOWN	tumor necrosis factor receptor superfamily, member 11a, NFKB activator
ENSMUSG00000067001	116872	protein-coding	Serpinb7	-5.43886	0.000141211	0.00202168	8.33981	1.42901	-3.80604	DOWN	serine (or cysteine) peptidase inhibitor, clade B, member 7
ENSMUSG00000047216	227485	protein-coding	Cdh19	-6.12384	0.000112346	0.0016551	6.78874	1.58556	-3.86225	DOWN	cadherin 19, type 2
ENSMUSG00000049690	210356	protein-coding	Nckap5	-1.63146	1.14656e-09	4.06116e-08	169.663	0.268	-6.08754	DOWN	NCK-associated protein 5
ENSMUSG00000045382	12767	protein-coding	Cxcr4	-3.39312	1.71919e-20	1.48646e-18	111.954	0.365698	-9.27848	DOWN	C-X-C motif chemokine receptor 4
ENSMUSG00000004552	13034	protein-coding	Ctse	-5.6441	1.45453e-14	8.13549e-13	44.5814	0.733813	-7.69147	DOWN	cathepsin E
ENSMUSG00000026443	16980	protein-coding	Lrrn2	-4.63147	1.23202e-12	5.8359e-11	31.7286	0.65216	-7.10173	DOWN	leucine rich repeat protein 2, neuronal
ENSMUSG00000041559	14264	protein-coding	Fmod	-2.34496	5.99971e-09	1.92848e-07	4939.61	0.403139	-5.81677	DOWN	fibromodulin
ENSMUSG00000026450	71884	protein-coding	Chit1	-3.28841	5.87478e-05	0.000936559	14.9351	0.818463	-4.01778	DOWN	chitinase 1
ENSMUSG00000026458	68507	protein-coding	Ppfia4	-3.03887	8.24337e-36	1.49742e-33	139.133	0.243263	-12.4921	DOWN	protein tyrosine phosphatase, receptor type, f polypeptide (PTPRF), interacting protein (liprin), alpha 4
ENSMUSG00000042793	329252	protein-coding	Lgr6	-3.67007	9.81073e-22	9.07722e-20	332.476	0.383142	-9.57888	DOWN	leucine-rich repeat-containing G protein-coupled receptor 6
ENSMUSG00000031506	320139	protein-coding	Ptpn7	-4.68126	1.83222e-28	2.46789e-26	489.116	0.423027	-11.0661	DOWN	protein tyrosine phosphatase, non-receptor type 7
ENSMUSG00000026395	19264	protein-coding	Ptprc	-4.39729	6.6096e-20	5.49875e-18	969.155	0.481427	-9.13387	DOWN	protein tyrosine phosphatase receptor type C
ENSMUSG00000019230	16876	protein-coding	Lhx9	-2.57678	4.58653e-15	2.7436e-13	1578.53	0.328765	-7.83776	DOWN	LIM homeobox protein 9
ENSMUSG00000026358	50778	protein-coding	Rgs1	-5.87994	2.19945e-16	1.48632e-14	63.6808	0.716134	-8.21068	DOWN	regulator of G-protein signaling 1
ENSMUSG00000026357	64214	protein-coding	Rgs18	-4.73	2.04168e-13	1.02342e-11	58.0438	0.643884	-7.34604	DOWN	regulator of G-protein signaling 18
ENSMUSG00000006014	96875	protein-coding	Prg4	-2.10776	4.23554e-08	1.22787e-06	2266.97	0.384576	-5.48074	DOWN	proteoglycan 4 (megakaryocyte stimulating factor, articular superficial zone protein)
ENSMUSG00000066842	545370	protein-coding	Hmcn1	-7.57683	1.81473e-52	5.98859e-50	7555.04	0.497048	-15.2436	DOWN	hemicentin 1
ENSMUSG00000026480	17970	protein-coding	Ncf2	-4.09946	1.40875e-32	2.26775e-30	416.578	0.344914	-11.8854	DOWN	neutrophil cytosolic factor 2
ENSMUSG00000042751	226518	protein-coding	Nmnat2	1.10678	0.000179186	0.00249324	875.965	0.295403	3.74669	UP	nicotinamide nucleotide adenylyltransferase 2
ENSMUSG00000026725	329278	protein-coding	Tnn	-5.00698	2.85501e-07	7.33192e-06	2687.67	0.975492	-5.13278	DOWN	tenascin N
ENSMUSG00000026579	14067	protein-coding	F5	-2.76129	1.65439e-05	0.000302745	121.698	0.641108	-4.30706	DOWN	coagulation factor V
ENSMUSG00000040723	226594	protein-coding	Rcsd1	-3.15504	7.34087e-10	2.67186e-08	199.522	0.512301	-6.15856	DOWN	RCSD domain containing 1
ENSMUSG00000102418	26904	protein-coding	Sh2d1b1	-2.35652	0.000183799	0.00255027	88.7505	0.630036	-3.7403	DOWN	SH2 domain containing 1B1
ENSMUSG00000026656	14130	protein-coding	Fcgr2b	-3.58177	1.01452e-06	2.3744e-05	173.429	0.732648	-4.8888	DOWN	Fc receptor, IgG, low affinity IIb
ENSMUSG00000059498	14131	protein-coding	Fcgr3	-4.57831	4.49257e-30	6.54066e-28	993.536	0.401826	-11.3937	DOWN	Fc receptor, IgG, low affinity III
ENSMUSG00000038370	66425	protein-coding	Pcp4l1	-3.43027	1.75337e-05	0.000317338	886.015	0.798819	-4.29418	DOWN	Purkinje cell protein 4-like 1
ENSMUSG00000058715	14127	protein-coding	Fcer1g	-4.16435	1.43773e-13	7.28059e-12	1746.7	0.563299	-7.3928	DOWN	Fc receptor, IgE, high affinity I, gamma polypeptide
ENSMUSG00000048865	226652	protein-coding	Arhgap30	-4.5988	3.42723e-29	4.71244e-27	585.747	0.410044	-11.2154	DOWN	Rho GTPase activating protein 30
ENSMUSG00000015355	12506	protein-coding	Cd48	-4.59001	6.58474e-11	2.72187e-09	138.062	0.70293	-6.52982	DOWN	CD48 antigen
ENSMUSG00000038147	12523	protein-coding	Cd84	-3.46755	4.17464e-29	5.70054e-27	529.943	0.30966	-11.1979	DOWN	CD84 antigen
ENSMUSG00000044708	16513	protein-coding	Kcnj10	-4.17341	5.51651e-11	2.29468e-09	26.6484	0.636552	-6.55628	DOWN	potassium inwardly-rectifying channel, subfamily J, member 10
ENSMUSG00000037995	93842	protein-coding	Igsf9	-1.63068	8.10462e-08	2.26016e-06	104.923	0.303959	-5.36478	DOWN	immunoglobulin superfamily, member 9
ENSMUSG00000005338	94332	protein-coding	Cadm3	-4.15222	1.14824e-10	4.59297e-09	32.7357	0.644152	-6.44602	DOWN	cell adhesion molecule 3
ENSMUSG00000037860	383619	protein-coding	Aim2	-4.19626	1.55501e-23	1.57088e-21	67.7824	0.41971	-9.998	DOWN	absent in melanoma 2
ENSMUSG00000079164	53791	protein-coding	Tlr5	-3.11603	1.61228e-19	1.30298e-17	63.0024	0.344813	-9.03687	DOWN	toll-like receptor 5
ENSMUSG00000039384	63953	protein-coding	Dusp10	1.67708	0.000698652	0.00809439	1158.68	0.494697	3.39011	UP	dual specificity phosphatase 10
ENSMUSG00000037624	16526	protein-coding	Kcnk2	-2.03857	6.91565e-09	2.20145e-07	489.041	0.351905	-5.79296	DOWN	potassium channel, subfamily K, member 2
ENSMUSG00000016200	329324	protein-coding	Syt14	-3.08018	4.18437e-09	1.36267e-07	197.3	0.524131	-5.87674	DOWN	synaptotagmin XIV
ENSMUSG00000048186	209645	protein-coding	Bend7	-3.19423	0.000293171	0.00383915	10.6555	0.882076	-3.62126	DOWN	BEN domain containing 7
ENSMUSG00000015619	14462	protein-coding	Gata3	-1.55813	9.77676e-06	0.000190157	449.116	0.352354	-4.42205	DOWN	GATA binding protein 3
ENSMUSG00000025780	209378	protein-coding	Itih5	-5.75678	4.5391e-35	8.09677e-33	1142.77	0.465922	-12.3557	DOWN	inter-alpha-trypsin inhibitor, heavy chain 5
ENSMUSG00000026712	17533	protein-coding	Mrc1	-5.724	6.44132e-19	5.04103e-17	1019.98	0.644294	-8.88415	DOWN	mannose receptor, C type 1
ENSMUSG00000036617	208618	protein-coding	Etl4	-1.17111	6.98329e-08	1.95849e-06	2572.71	0.217211	-5.3916	DOWN	enhancer trap locus 4
ENSMUSG00000026986	140483	protein-coding	Hnmt	-6.16434	5.309e-05	0.000857408	6.99198	1.52523	-4.04159	DOWN	histamine N-methyltransferase
ENSMUSG00000026979	215632	protein-coding	Psd4	-1.41202	3.45991e-06	7.36626e-05	794.694	0.304221	-4.64144	DOWN	pleckstrin and Sec7 domain containing 4
ENSMUSG00000026976	18510	protein-coding	Pax8	5.22487	1.38088e-07	3.725e-06	1347.98	0.991856	5.26777	UP	paired box 8
ENSMUSG00000059555	227612	protein-coding	Tor4a	-1.08228	0.000687287	0.00800017	2118.18	0.318825	-3.3946	DOWN	torsin family 4, member A
ENSMUSG00000026939	51875	protein-coding	Tmem141	-1.00441	0.000504124	0.00618442	284.04	0.288743	-3.47856	DOWN	transmembrane protein 141
ENSMUSG00000026938	14133	protein-coding	Fcna	-4.41733	2.2103e-29	3.10382e-27	82.5964	0.392508	-11.2541	DOWN	ficolin A
ENSMUSG00000026928	332579	protein-coding	Card9	-4.24259	2.27472e-27	2.81496e-25	114.706	0.391456	-10.838	DOWN	caspase recruitment domain family, member 9
ENSMUSG00000026840	23928	protein-coding	Lamc3	-2.42808	9.41407e-06	0.000183644	56.0064	0.548074	-4.43021	DOWN	laminin gamma 3
ENSMUSG00000059013	27387	protein-coding	Sh2d3c	-1.44932	5.40177e-11	2.26121e-09	162.796	0.220952	-6.55942	DOWN	SH2 domain containing 3C
ENSMUSG00000038765	16917	protein-coding	Lmx1b	-6.46393	7.46285e-21	6.58553e-19	382.947	0.690075	-9.36699	DOWN	LIM homeobox transcription factor 1 beta
ENSMUSG00000026890	16874	protein-coding	Lhx6	1.675	4.97383e-07	1.24033e-05	196.837	0.333179	5.02732	UP	LIM homeobox protein 6
ENSMUSG00000000247	16870	protein-coding	Lhx2	-5.74498	1.53825e-15	9.57778e-14	115.178	0.720479	-7.97383	DOWN	LIM homeobox protein 2
ENSMUSG00000046618	241327	protein-coding	Olfml2a	-4.65245	1.90666e-46	5.03359e-44	467.845	0.325128	-14.3096	DOWN	olfactomedin-like 2A
ENSMUSG00000049252	94217	protein-coding	Lrp1b	-3.74851	0.000837587	0.00945574	7.68883	1.12229	-3.34007	DOWN	low density lipoprotein-related protein 1B
ENSMUSG00000049744	76117	protein-coding	Arhgap15	-4.26132	4.01476e-06	8.4101e-05	14.0143	0.924242	-4.61062	DOWN	Rho GTPase activating protein 15
ENSMUSG00000050447	320343	protein-coding	Lypd6	-2.75628	5.64531e-06	0.000114249	85.8153	0.60721	-4.53926	DOWN	LY6/PLAUR domain containing 6
ENSMUSG00000060988	271786	protein-coding	Galnt13	-1.66969	1.90564e-17	1.35725e-15	614.899	0.196448	-8.49941	DOWN	polypeptide N-acetylgalactosaminyltransferase 13
ENSMUSG00000026828	241391	protein-coding	Galnt5	-3.49663	3.46977e-20	2.94856e-18	111.65	0.37993	-9.20334	DOWN	polypeptide N-acetylgalactosaminyltransferase 5
ENSMUSG00000026832	227929	protein-coding	Cytip	-7.83372	1.88734e-10	7.41454e-09	43.3306	1.22974	-6.37024	DOWN	cytohesin 1 interacting protein
ENSMUSG00000026893	227960	protein-coding	Gca	-1.605	7.70995e-05	0.00118984	294.633	0.405997	-3.95324	DOWN	grancalcin
ENSMUSG00000026994	14425	protein-coding	Galnt3	-3.50271	0.000144294	0.00205838	137.52	0.921599	-3.80069	DOWN	polypeptide N-acetylgalactosaminyltransferase 3
ENSMUSG00000064329	20265	protein-coding	Scn1a	-4.16803	1.03444e-05	0.000198854	13.3163	0.945165	-4.40985	DOWN	sodium channel, voltage-gated, type I, alpha
ENSMUSG00000075316	20274	protein-coding	Scn9a	-3.65511	2.37768e-05	0.000416619	18.704	0.864887	-4.22611	DOWN	sodium channel, voltage-gated, type IX, alpha
ENSMUSG00000034738	329416	protein-coding	Nostrin	-2.49655	0.000125355	0.00181567	67.528	0.650922	-3.83541	DOWN	nitric oxide synthase trafficker
ENSMUSG00000027070	14725	protein-coding	Lrp2	-2.41184	1.44129e-14	8.08732e-13	113.542	0.313526	-7.69264	DOWN	low density lipoprotein receptor-related protein 2
ENSMUSG00000027015	73649	protein-coding	Cybrd1	-4.6808	1.94044e-50	6.00325e-48	427.634	0.313404	-14.9354	DOWN	cytochrome b reductase 1
ENSMUSG00000041911	13390	protein-coding	Dlx1	2.99436	3.24372e-09	1.07761e-07	252.737	0.505909	5.91876	UP	distal-less homeobox 1
ENSMUSG00000027111	16403	protein-coding	Itga6	-1.77581	1.9153e-05	0.000342883	4361.59	0.415438	-4.27454	DOWN	integrin alpha 6
ENSMUSG00000001815	14029	protein-coding	Evx2	-10.4202	1.47859e-17	1.06847e-15	133.136	1.22176	-8.52881	DOWN	even-skipped homeobox 2
ENSMUSG00000001819	15433	protein-coding	Hoxd13	-10.4503	5.29808e-66	2.49767e-63	2491.17	0.608992	-17.1599	DOWN	homeobox D13
ENSMUSG00000001823	15432	protein-coding	Hoxd12	-9.39436	1.71596e-19	1.37555e-17	237.15	1.04034	-9.03005	DOWN	homeobox D12
ENSMUSG00000042499	15431	protein-coding	Hoxd11	-8.59725	7.65427e-57	2.91451e-54	546.455	0.541111	-15.8882	DOWN	homeobox D11
ENSMUSG00000050368	15430	protein-coding	Hoxd10	-10.2981	6.93565e-18	5.16263e-16	238.171	1.19524	-8.61596	DOWN	homeobox D10
ENSMUSG00000079277	15434	protein-coding	Hoxd3	-4.14393	2.4947e-09	8.41482e-08	26.2585	0.69508	-5.9618	DOWN	homeobox D3
ENSMUSG00000027009	16401	protein-coding	Itga4	-4.20752	1.261e-18	9.75307e-17	1289.68	0.477631	-8.80915	DOWN	integrin alpha 4
ENSMUSG00000075256	228094	protein-coding	Cerkl	-3.37071	1.18774e-12	5.63965e-11	223.155	0.474294	-7.10679	DOWN	ceramide kinase-like
ENSMUSG00000059173	18573	protein-coding	Pde1a	2.0644	0.000307486	0.00401069	2016.49	0.57203	3.60891	UP	phosphodiesterase 1A, calmodulin-dependent
ENSMUSG00000059588	54598	protein-coding	Calcrl	-1.08925	2.81374e-12	1.29262e-10	1744.03	0.155903	-6.98673	DOWN	calcitonin receptor-like
ENSMUSG00000002111	20375	protein-coding	Spi1	-4.43076	4.8502e-13	2.38891e-11	1102.76	0.612878	-7.22943	DOWN	spleen focus forming virus (SFFV) proviral integration oncogene
ENSMUSG00000027239	17242	protein-coding	Mdk	-6.66296	1.10182e-38	2.13882e-36	179.687	0.51222	-13.008	DOWN	midkine
ENSMUSG00000027217	241556	protein-coding	Tspan18	1.85637	4.06144e-15	2.45922e-13	2313.82	0.236389	7.85302	UP	tetraspanin 18
ENSMUSG00000032698	16909	protein-coding	Lmo2	-4.19008	7.50991e-92	5.50727e-89	388.001	0.20614	-20.3264	DOWN	LIM domain only 2
ENSMUSG00000027171	228413	protein-coding	Prrg4	-1.8155	0.000126492	0.00182679	834.137	0.473625	-3.83319	DOWN	proline rich Gla (G-carboxyglutamic acid) 4 (transmembrane)
ENSMUSG00000074934	23892	protein-coding	Grem1	1.63999	0.000108568	0.00160542	38820.9	0.423704	3.8706	UP	gremlin 1, DAN family BMP antagonist
ENSMUSG00000027210	17536	protein-coding	Meis2	1.19449	4.09248e-05	0.000680934	3891.03	0.291182	4.1022	UP	Meis homeobox 2
ENSMUSG00000040061	18796	protein-coding	Plcb2	-4.33232	1.25698e-26	1.49032e-24	78.1739	0.405632	-10.6804	DOWN	phospholipase C, beta 2
ENSMUSG00000027315	20732	protein-coding	Spint1	-3.51399	2.53209e-05	0.000440945	19.487	0.834297	-4.21192	DOWN	serine protease inhibitor, Kunitz type 1
ENSMUSG00000027238	228564	protein-coding	Frmd5	-4.091	1.80995e-38	3.47933e-36	139.685	0.31542	-12.97	DOWN	FERM domain containing 5
ENSMUSG00000027199	67092	protein-coding	Gatm	-3.62893	2.04902e-05	0.000364515	594.039	0.851966	-4.25948	DOWN	glycine amidinotransferase (L-arginine:glycine amidinotransferase)
ENSMUSG00000027368	13537	protein-coding	Dusp2	5.36737	5.59183e-05	0.000897958	262.732	1.33205	4.0294	UP	dual specificity phosphatase 2
ENSMUSG00000037902	19261	protein-coding	Sirpa	-1.67204	3.75977e-06	7.9111e-05	7299.97	0.361581	-4.62424	DOWN	signal-regulatory protein alpha
ENSMUSG00000027318	110751	protein-coding	Adam33	-2.90325	1.76551e-17	1.26656e-15	166.643	0.341226	-8.50827	DOWN	a disintegrin and metallopeptidase domain 33
ENSMUSG00000027322	20612	protein-coding	Siglec1	-4.98055	5.63346e-54	1.92315e-51	1441.02	0.321974	-15.4688	DOWN	sialic acid binding Ig-like lectin 1, sialoadhesin
ENSMUSG00000027358	12156	protein-coding	Bmp2	-6.33689	3.42141e-16	2.25813e-14	205.355	0.776821	-8.15746	DOWN	bone morphogenetic protein 2
ENSMUSG00000039913	241656	protein-coding	Pak5	-3.64524	0.00031637	0.00410665	9.36164	1.01214	-3.60151	DOWN	p21 (RAC1) activated kinase 5
ENSMUSG00000027419	18549	protein-coding	Pcsk2	-2.87862	7.32859e-05	0.00113809	21.8497	0.725942	-3.96536	DOWN	proprotein convertase subtilisin/kexin type 2
ENSMUSG00000037110	241694	protein-coding	Ralgapa2	-1.00273	5.50326e-06	0.000111873	816.109	0.220641	-4.54463	DOWN	Ral GTPase activating protein, alpha subunit 2 (catalytic)
ENSMUSG00000027435	17064	protein-coding	Cd93	-3.51297	1.10153e-22	1.0744e-20	891.532	0.358385	-9.80221	DOWN	CD93 antigen
ENSMUSG00000027452	68738	protein-coding	Acss1	-4.29142	5.58888e-10	2.07617e-08	28.6651	0.691984	-6.20161	DOWN	acyl-CoA synthetase short-chain family member 1
ENSMUSG00000027460	11602	protein-coding	Angpt4	2.27396	0.0004656	0.00579076	320.395	0.649738	3.4998	UP	angiopoietin 4
ENSMUSG00000009876	84682	protein-coding	Cox4i2	-3.08368	1.65245e-05	0.000302669	14.965	0.715917	-4.30732	DOWN	cytochrome c oxidase subunit 4I2
ENSMUSG00000074671	241732	protein-coding	Tspyl3	-5.13493	2.29878e-54	8.12782e-52	171.592	0.330722	-15.5264	DOWN	TSPY-like 3
ENSMUSG00000074607	269389	protein-coding	Tox2	-3.78855	1.25969e-06	2.87681e-05	25.5565	0.781787	-4.84601	DOWN	TOX high mobility group box family member 2
ENSMUSG00000017943	228858	protein-coding	Gdap1l1	2.6378	7.28687e-05	0.00113517	27.7572	0.664982	3.96672	UP	ganglioside-induced differentiation-associated protein 1-like 1
ENSMUSG00000040164	16538	protein-coding	Kcns1	-3.00763	2.43911e-09	8.25544e-08	26.9267	0.504172	-5.96548	DOWN	K+ voltage-gated channel, subfamily S, 1
ENSMUSG00000017723	67701	protein-coding	Wfdc2	-3.28247	0.00029747	0.00389286	9.50093	0.907388	-3.61749	DOWN	WAP four-disulfide core domain 2
ENSMUSG00000017897	14049	protein-coding	Eya2	-8.64599	3.10544e-12	1.42004e-10	75.8055	1.23995	-6.97287	DOWN	EYA transcriptional coactivator and phosphatase 2
ENSMUSG00000039621	277360	protein-coding	Prex1	-3.14039	2.38513e-07	6.20574e-06	443.131	0.607836	-5.1665	DOWN	phosphatidylinositol-3,4,5-trisphosphate-dependent Rac exchange factor 1
ENSMUSG00000017969	19223	protein-coding	Ptgis	2.01511	1.54115e-12	7.26154e-11	3696.11	0.284994	7.07073	UP	prostaglandin I2 (prostacyclin) synthase
ENSMUSG00000027544	18019	protein-coding	Nfatc2	-3.81489	9.02537e-33	1.47688e-30	259.789	0.319972	-11.9226	DOWN	nuclear factor of activated T cells, cytoplasmic, calcineurin dependent 2
ENSMUSG00000027546	11981	protein-coding	Atp9a	-1.91686	2.02532e-09	6.93795e-08	1933.25	0.319703	-5.99576	DOWN	ATPase, class II, type 9A
ENSMUSG00000047907	228911	protein-coding	Tshz2	-4.5793	1.54056e-08	4.73896e-07	1005.01	0.809495	-5.65698	DOWN	teashirt zinc finger family member 2
ENSMUSG00000074570	320664	protein-coding	Cass4	-2.0997	0.000169054	0.00236891	94.8064	0.558243	-3.76127	DOWN	Cas scaffolding protein family member 4
ENSMUSG00000000305	12561	protein-coding	Cdh4	-4.36777	6.37985e-08	1.79433e-06	40.9404	0.807677	-5.40781	DOWN	cadherin 4
ENSMUSG00000027570	12841	protein-coding	Col9a3	-1.64715	0.000121789	0.0017718	44.8979	0.428666	-3.8425	DOWN	collagen, type IX, alpha 3
ENSMUSG00000038932	277353	protein-coding	Tcfl5	-7.12311	9.72512e-43	2.23904e-40	222.072	0.519817	-13.7031	DOWN	transcription factor-like 5 (basic helix-loop-helix)
ENSMUSG00000073295	58242	protein-coding	Nudt11	-3.54456	5.93728e-06	0.00011947	17.6744	0.782703	-4.52861	DOWN	nudix hydrolase 11
ENSMUSG00000031165	22376	protein-coding	Was	-5.55171	3.09928e-84	1.97954e-81	327.745	0.285481	-19.4468	DOWN	Wiskott-Aldrich syndrome
ENSMUSG00000015340	13058	protein-coding	Cybb	-4.18443	4.18859e-43	9.87311e-41	1441.91	0.30401	-13.7641	DOWN	cytochrome b-245, beta polypeptide
ENSMUSG00000040138	17986	protein-coding	Ndp	-5.98362	1.1501e-09	4.06642e-08	33.4962	0.983008	-6.08705	DOWN	Norrie disease (pseudoglioma) (human)
ENSMUSG00000037347	60322	protein-coding	Chst7	-1.6718	1.2854e-07	3.50082e-06	1168.92	0.316574	-5.28092	DOWN	carbohydrate sulfotransferase 7
ENSMUSG00000037341	236727	protein-coding	Slc9a7	-2.2622	0.00040684	0.00514396	30.1197	0.639833	-3.53561	DOWN	solute carrier family 9 (sodium/hydrogen exchanger), member 7
ENSMUSG00000001128	18636	protein-coding	Cfp	-3.32882	1.24217e-13	6.35527e-12	822.469	0.4491	-7.4122	DOWN	complement factor properdin
ENSMUSG00000016239	74365	protein-coding	Lonrf3	-4.63246	1.81918e-13	9.16534e-12	124.163	0.629286	-7.36145	DOWN	LON peptidase N-terminal domain and ring finger 3
ENSMUSG00000016150	23963	protein-coding	Tenm1	-6.71903	4.76685e-10	1.78419e-08	37.3709	1.07909	-6.22659	DOWN	teneurin transmembrane protein 1
ENSMUSG00000050926	245403	protein-coding	Dcaf12l2	-6.27812	1.93048e-06	4.2565e-05	14.9038	1.31877	-4.76057	DOWN	DDB1 and CUL4 associated factor 12-like 2
ENSMUSG00000045284	245404	protein-coding	Dcaf12l1	-8.05405	8.63821e-21	7.56799e-19	140.413	0.861254	-9.35154	DOWN	DDB1 and CUL4 associated factor 12-like 1
ENSMUSG00000031101	74131	protein-coding	Sash3	-4.61594	2.47801e-26	2.88615e-24	176.583	0.434759	-10.6172	DOWN	SAM and SH3 domain containing 3
ENSMUSG00000031112	70415	protein-coding	Stk26	-3.97126	0.000585035	0.00700767	199.461	1.15495	-3.43846	DOWN	serine/threonine kinase 26
ENSMUSG00000055653	14734	protein-coding	Gpc3	-7.07555	8.09147e-35	1.4178e-32	4073.88	0.574822	-12.3091	DOWN	glypican 3
ENSMUSG00000054626	22441	protein-coding	Xlr	-2.90389	2.19087e-08	6.56265e-07	23.8716	0.518902	-5.59621	DOWN	X-linked lymphocyte-regulated
ENSMUSG00000067860	22773	protein-coding	Zic3	-7.47117	1.12872e-08	3.51946e-07	17.1638	1.3084	-5.71016	DOWN	zinc finger protein of the cerebellum 3
ENSMUSG00000036790	245450	protein-coding	Slitrk2	-4.63483	6.99393e-11	2.879e-09	71.3503	0.710778	-6.52079	DOWN	SLIT and NTRK-like family, member 2
ENSMUSG00000031391	16728	protein-coding	L1cam	-1.46796	1.33321e-05	0.000249977	976.254	0.337107	-4.35458	DOWN	L1 cell adhesion molecule
ENSMUSG00000031390	12000	protein-coding	Avpr2	-4.57214	4.55883e-06	9.44192e-05	50.7268	0.997385	-4.58413	DOWN	arginine vasopressin receptor 2
ENSMUSG00000019088	69537	protein-coding	Dnase1l1	-1.18686	4.81803e-05	0.000787276	437.91	0.292022	-4.06428	DOWN	deoxyribonuclease 1-like 1
ENSMUSG00000025058	71398	protein-coding	Tasl	-4.50386	3.82612e-31	5.82748e-29	95.8953	0.388052	-11.6063	DOWN	TLR adaptor interacting with endolysosomal SLC15A4
ENSMUSG00000031209	15203	protein-coding	Heph	-6.39391	1.26325e-24	1.34475e-22	505.655	0.624181	-10.2437	DOWN	hephaestin
ENSMUSG00000031210	76206	protein-coding	Gpr165	-6.15291	2.14831e-05	0.00038047	6.90393	1.44812	-4.24889	DOWN	G protein-coupled receptor 165
ENSMUSG00000046532	11835	protein-coding	Ar	1.23435	1.44183e-14	8.08732e-13	1663.5	0.16046	7.69259	UP	androgen receptor
ENSMUSG00000031216	236920	protein-coding	Stard8	-1.54018	1.06456e-10	4.29291e-09	501.134	0.238511	-6.45749	DOWN	StAR related lipid transfer domain containing 8
ENSMUSG00000009670	83558	protein-coding	Tex11	-7.21563	5.60982e-08	1.60512e-06	14.4071	1.32865	-5.43081	DOWN	testis expressed gene 11
ENSMUSG00000031304	16186	protein-coding	Il2rg	-2.46524	7.4619e-06	0.000147011	182.137	0.550269	-4.48007	DOWN	interleukin 2 receptor, gamma chain
ENSMUSG00000031323	70887	protein-coding	Dmrtc1a	-4.01215	1.26176e-05	0.00023748	14.8719	0.918819	-4.36663	DOWN	DMRT-like family C1a
ENSMUSG00000031230	80903	protein-coding	Fgf16	-3.61879	4.66231e-08	1.34372e-06	21.1139	0.662329	-5.46373	DOWN	fibroblast growth factor 16
ENSMUSG00000033777	279572	protein-coding	Tlr13	-4.74645	6.415e-203	4.2339e-199	1020.42	0.156159	-30.3949	DOWN	toll-like receptor 13
ENSMUSG00000033737	333564	protein-coding	Fndc3c1	-6.70944	1.37006e-17	9.97324e-16	74.2097	0.785867	-8.53763	DOWN	fibronectin type III domain containing 3C1
ENSMUSG00000052821	58861	protein-coding	Cysltr1	-3.26638	0.000115274	0.00169165	167.416	0.847098	-3.85597	DOWN	cysteinyl leukotriene receptor 1
ENSMUSG00000056854	18994	protein-coding	Pou3f4	-3.59448	5.32819e-05	0.000859805	18.2066	0.889558	-4.04074	DOWN	POU domain, class 3, transcription factor 4
ENSMUSG00000079450	73061	protein-coding	Cldn34c1	1.36445	0.000546977	0.00663205	69.6179	0.394736	3.45663	UP	claudin 34C1
ENSMUSG00000031255	27359	protein-coding	Sytl4	-1.83151	3.43127e-07	8.75503e-06	124.623	0.359256	-5.09807	DOWN	synaptotagmin-like 4
ENSMUSG00000000223	13497	protein-coding	Drp2	-1.47855	3.63864e-05	0.000610035	122.337	0.358063	-4.1293	DOWN	dystrophin related protein 2
ENSMUSG00000031264	12229	protein-coding	Btk	-5.07167	1.89393e-30	2.7985e-28	263.879	0.442217	-11.4687	DOWN	Bruton agammaglobulinemia tyrosine kinase
ENSMUSG00000042750	12069	protein-coding	Bex2	-3.72941	0.000333029	0.00430416	10.0717	1.03937	-3.58815	DOWN	brain expressed X-linked 2
ENSMUSG00000044550	594844	protein-coding	Tceal3	-1.30425	0.00020696	0.00283193	119.935	0.351514	-3.71037	DOWN	transcription elongation factor A (SII)-like 3
ENSMUSG00000052854	27206	protein-coding	Nrk	-4.45409	0.000733731	0.00845135	2704.42	1.31908	-3.37665	DOWN	Nik related kinase
ENSMUSG00000072944	279706	protein-coding	Nup62cl	-4.01246	4.43867e-05	0.000731162	63.8239	0.982634	-4.08337	DOWN	nucleoporin 62 C-terminal like
ENSMUSG00000042425	245643	protein-coding	Frmpd3	-5.37728	1.0979e-17	8.02155e-16	74.695	0.627953	-8.56319	DOWN	FERM and PDZ domain containing 3
ENSMUSG00000090122	66240	protein-coding	Kcne5	-4.1616	1.42992e-07	3.84679e-06	26.9538	0.790975	-5.26136	DOWN	potassium voltage-gated channel subfamily E regulatory subunit 5
ENSMUSG00000085584	209540	protein-coding	Rtl9	-2.22304	0.000163745	0.00230714	18.0467	0.589784	-3.76924	DOWN	retrotransposon Gag like 9
ENSMUSG00000047238	75625	protein-coding	Mageh1	-1.16991	5.7508e-11	2.38713e-09	736.123	0.178611	-6.55008	DOWN	MAGE family member H1
ENSMUSG00000031292	382253	protein-coding	Cdkl5	-1.21934	5.03453e-06	0.000103192	475.08	0.267204	-4.56334	DOWN	cyclin dependent kinase like 5
ENSMUSG00000040855	194590	protein-coding	Reps2	-2.62486	0.000190579	0.00262776	280.242	0.703492	-3.73119	DOWN	RALBP1 associated Eps domain containing protein 2
ENSMUSG00000000402	54156	protein-coding	Egfl6	-3.92586	5.03242e-06	0.000103192	777.427	0.860286	-4.56343	DOWN	EGF-like-domain, multiple 6
ENSMUSG00000040522	170744	protein-coding	Tlr8	-3.73543	8.72853e-11	3.54876e-09	250.505	0.57579	-6.48748	DOWN	toll-like receptor 8
ENSMUSG00000044583	170743	protein-coding	Tlr7	-4.5851	1.88469e-101	1.62248e-98	664.71	0.214418	-21.384	DOWN	toll-like receptor 7
ENSMUSG00000040289	15213	protein-coding	Hey1	-1.76284	8.27279e-05	0.00126487	79.3243	0.447836	-3.93636	DOWN	hairy/enhancer-of-split related with YRPW motif 1
ENSMUSG00000062515	11770	protein-coding	Fabp4	-2.49935	1.4739e-08	4.55987e-07	193.692	0.441224	-5.66457	DOWN	fatty acid binding protein 4, adipocyte
ENSMUSG00000039717	76897	protein-coding	Ralyl	-8.50844	5.36746e-12	2.399e-10	35.3378	1.23391	-6.8955	DOWN	RALY RNA binding protein-like
ENSMUSG00000095788	320832	protein-coding	Sirpb1a	-7.54402	7.90904e-09	2.50158e-07	18.1756	1.30737	-5.77039	DOWN	signal-regulatory protein beta 1A
ENSMUSG00000095028	668101	protein-coding	Sirpb1b	-5.92035	1.0049e-05	0.000194758	11.6667	1.34062	-4.41612	DOWN	signal-regulatory protein beta 1B
ENSMUSG00000074677	100038947	protein-coding	Sirpb1c	-7.57993	1.00802e-09	3.58327e-08	36.4074	1.24096	-6.10814	DOWN	signal-regulatory protein beta 1C
ENSMUSG00000025128	59058	protein-coding	Bhlhe22	-2.05258	1.7261e-05	0.000313036	284.47	0.477604	-4.29766	DOWN	basic helix-loop-helix family, member e22
ENSMUSG00000054988	11608	protein-coding	Agtr1b	-3.76821	1.92533e-05	0.000344368	17.9399	0.881786	-4.27338	DOWN	angiotensin II receptor, type 1b
ENSMUSG00000063887	192167	protein-coding	Nlgn1	-3.91786	8.28971e-07	1.98232e-05	17.1379	0.794953	-4.92842	DOWN	neuroligin 1
ENSMUSG00000027698	320024	protein-coding	Nceh1	-1.29302	5.83943e-14	3.05875e-12	1626.11	0.172135	-7.51163	DOWN	neutral cholesterol ester hydrolase 1
ENSMUSG00000039304	22035	protein-coding	Tnfsf10	-5.24128	1.39679e-07	3.76278e-06	20.2617	0.995368	-5.26567	DOWN	tumor necrosis factor (ligand) superfamily, member 10
ENSMUSG00000037661	71862	protein-coding	Gpr160	-3.51286	1.0078e-06	2.36146e-05	15.2781	0.718361	-4.89011	DOWN	G protein-coupled receptor 160
ENSMUSG00000037625	18417	protein-coding	Cldn11	-3.10832	6.04552e-08	1.71492e-06	28.6629	0.57376	-5.41745	DOWN	claudin 11
ENSMUSG00000049100	18526	protein-coding	Pcdh10	-6.18324	1.83012e-14	1.01502e-12	463.241	0.806998	-7.66203	DOWN	protocadherin 10
ENSMUSG00000090919	241989	protein-coding	Pabpc4l	-1.53655	3.54954e-11	1.51467e-09	390.911	0.232045	-6.62176	DOWN	poly(A) binding protein, cytoplasmic 4-like
ENSMUSG00000037892	73173	protein-coding	Pcdh18	-1.07399	2.0941e-10	8.17813e-09	5955.48	0.169018	-6.35428	DOWN	protocadherin 18
ENSMUSG00000037016	242022	protein-coding	Frem2	-5.0633	2.08711e-05	0.000370959	12.0981	1.18986	-4.25536	DOWN	Fras1 related extracellular matrix protein 2
ENSMUSG00000056947	17116	protein-coding	Mab21l1	-5.67784	1.38872e-13	7.05043e-12	204.901	0.767545	-7.3974	DOWN	mab-21-like 1
ENSMUSG00000036362	74191	protein-coding	P2ry13	-4.20482	1.38977e-10	5.50212e-09	27.5104	0.655262	-6.41701	DOWN	purinergic receptor P2Y, G-protein coupled 13
ENSMUSG00000036353	70839	protein-coding	P2ry12	-4.51069	5.74286e-07	1.41268e-05	123.223	0.902198	-4.99967	DOWN	purinergic receptor P2Y, G-protein coupled 12
ENSMUSG00000027765	18441	protein-coding	P2ry1	-5.47934	2.31585e-23	2.31585e-21	72.0635	0.550218	-9.95848	DOWN	purinergic receptor P2Y, G-protein coupled 1
ENSMUSG00000036885	622434	protein-coding	Arhgef26	-3.31762	4.10159e-13	2.03029e-11	38.5109	0.457467	-7.25217	DOWN	Rho guanine nucleotide exchange factor 26
ENSMUSG00000043441	229357	protein-coding	Gpr149	-4.36861	0.000120704	0.0017599	231.72	1.13627	-3.84469	DOWN	G protein-coupled receptor 149
ENSMUSG00000027820	17380	protein-coding	Mme	-3.43327	3.6584e-05	0.000612829	6915.51	0.83169	-4.12806	DOWN	membrane metallo endopeptidase
ENSMUSG00000027792	12038	protein-coding	Bche	-6.13245	2.84499e-21	2.57218e-19	87.8817	0.647684	-9.46828	DOWN	butyrylcholinesterase
ENSMUSG00000027834	20713	protein-coding	Serpini1	-1.74157	3.2021e-06	6.86907e-05	112.358	0.373935	-4.65741	DOWN	serine (or cysteine) peptidase inhibitor, clade I, member 1
ENSMUSG00000034009	381489	protein-coding	Rxfp1	-5.58327	1.60155e-06	3.59253e-05	17.2612	1.16363	-4.79813	DOWN	relaxin/insulin-like family peptide receptor 1
ENSMUSG00000028005	54195	protein-coding	Gucy1b1	-6.55658	1.42121e-42	3.23447e-40	183.727	0.479438	-13.6756	DOWN	guanylate cyclase 1, soluble, beta 1
ENSMUSG00000033910	60596	protein-coding	Gucy1a1	-6.70511	1.57856e-28	2.14078e-26	312.502	0.605185	-11.0794	DOWN	guanylate cyclase 1, soluble, alpha 1
ENSMUSG00000033882	633285	protein-coding	Rbm46	-4.41433	1.73838e-07	4.60776e-06	57.2192	0.844794	-5.22534	DOWN	RNA binding motif protein 46
ENSMUSG00000102692	100534287	protein-coding	Dchs2	-3.4457	8.48628e-18	6.2464e-16	124.451	0.400998	-8.59282	DOWN	dachsous cadherin related 2
ENSMUSG00000027996	20319	protein-coding	Sfrp2	-7.34604	1.05347e-18	8.17991e-17	1917.54	0.832008	-8.82928	DOWN	secreted frizzled-related protein 2
ENSMUSG00000057777	23937	protein-coding	Mab21l2	-6.36958	0.000383288	0.00486481	602.688	1.79358	-3.55133	DOWN	mab-21-like 2
ENSMUSG00000059994	229499	protein-coding	Fcrl1	-6.44134	4.04322e-09	1.32324e-07	30.9734	1.09502	-5.88242	DOWN	Fc receptor-like 1
ENSMUSG00000004885	12904	protein-coding	Crabp2	-2.04693	3.80359e-48	1.04599e-45	1806.56	0.140399	-14.5793	DOWN	cellular retinoic acid binding protein II
ENSMUSG00000041423	68957	protein-coding	Paqr6	-3.72363	4.11018e-05	0.000683304	20.1564	0.907937	-4.1012	DOWN	progestin and adipoQ receptor family member VI
ENSMUSG00000032657	68521	protein-coding	Entrep3	-1.01998	6.31474e-11	2.61573e-09	2834.13	0.156054	-6.53609	DOWN	endosomal transmembrane epsin interactor 3
ENSMUSG00000027932	26568	protein-coding	Slc27a3	-1.89215	5.41181e-05	0.000871878	1298.15	0.468692	-4.03709	DOWN	solute carrier family 27 (fatty acid transporter), member 3
ENSMUSG00000043165	16939	protein-coding	Lor	-3.38884	1.24934e-05	0.000235365	25.7851	0.775691	-4.3688	DOWN	loricrin cornified envelope precursor protein
ENSMUSG00000056270	109314	protein-coding	Prr9	-6.69956	1.25453e-06	2.87163e-05	10.1145	1.38226	-4.84683	DOWN	proline rich 9
ENSMUSG00000045539	20766	protein-coding	Sprr3	-3.93587	2.2529e-06	4.9119e-05	20.2601	0.83223	-4.7293	DOWN	small proline-rich protein 3
ENSMUSG00000068874	20341	protein-coding	Selenbp1	-1.6527	0.000837645	0.00945574	69.4221	0.494814	-3.34005	DOWN	selenium binding protein 1
ENSMUSG00000013707	69769	protein-coding	Tnfaip8l2	-4.51486	1.51386e-46	4.05059e-44	172.616	0.31516	-14.3256	DOWN	tumor necrosis factor, alpha-induced protein 8-like 2
ENSMUSG00000038642	13040	protein-coding	Ctss	-4.65436	2.35118e-88	1.60529e-85	2035	0.233565	-19.9275	DOWN	cathepsin S
ENSMUSG00000015947	14129	protein-coding	Fcgr1	-5.38375	4.27685e-86	2.82272e-83	458.472	0.273769	-19.6653	DOWN	Fc receptor, IgG, high affinity I
ENSMUSG00000057123	14613	protein-coding	Gja5	-1.07032	6.91277e-05	0.00108371	158.598	0.268973	-3.97927	DOWN	gap junction protein, alpha 5
ENSMUSG00000027875	15360	protein-coding	Hmgcs2	-4.6556	9.94019e-05	0.00148877	9.19825	1.19618	-3.89205	DOWN	3-hydroxy-3-methylglutaryl-Coenzyme A synthase 2
ENSMUSG00000027861	12373	protein-coding	Casq2	-3.06659	1.20684e-14	6.84684e-13	52.6214	0.397469	-7.71531	DOWN	calsequestrin 2
ENSMUSG00000074342	433638	protein-coding	I830077J02Rik	-2.92397	0.000621594	0.00736098	16.5078	0.85446	-3.42201	DOWN	RIKEN cDNA I830077J02 gene
ENSMUSG00000040747	12508	protein-coding	Cd53	-3.19442	8.61909e-27	1.04698e-24	934.633	0.298115	-10.7154	DOWN	CD53 antigen
ENSMUSG00000014603	11694	protein-coding	Alx3	-5.21419	7.81133e-10	2.83268e-08	27.0052	0.848013	-6.14871	DOWN	aristaless-like homeobox 3
ENSMUSG00000050947	229715	protein-coding	Amigo1	-1.08884	1.11964e-07	3.06201e-06	416.256	0.205204	-5.30615	DOWN	adhesion molecule with Ig like domain 1
ENSMUSG00000027883	76123	protein-coding	Gpsm2	-1.60007	5.1115e-06	0.000104338	3054.58	0.35088	-4.56016	DOWN	G-protein signalling modulator 2 (AGS3-like, C. elegans)
ENSMUSG00000033721	57257	protein-coding	Vav3	-3.71917	6.1388e-34	1.03007e-31	311.557	0.306245	-12.1445	DOWN	vav 3 oncogene
ENSMUSG00000059857	80883	protein-coding	Ntng1	-7.00672	5.40971e-15	3.18786e-13	68.1531	0.896344	-7.817	DOWN	netrin G1
ENSMUSG00000028128	14066	protein-coding	F3	1.59299	5.60644e-05	0.000898847	8709.58	0.395401	4.02879	UP	coagulation factor III
ENSMUSG00000027977	83398	protein-coding	Ndst3	-2.91064	1.21117e-15	7.63732e-14	79.729	0.363679	-8.00331	DOWN	N-deacetylase/N-sulfotransferase (heparan glucosaminyl) 3
ENSMUSG00000027971	64580	protein-coding	Ndst4	-3.41647	4.25152e-05	0.000705617	22.2869	0.834636	-4.09337	DOWN	N-deacetylase/N-sulfotransferase (heparin glucosaminyl) 4
ENSMUSG00000050549	70617	protein-coding	Fam241a	-2.02421	4.80674e-06	9.8933e-05	337.675	0.442638	-4.57305	DOWN	family with sequence similarity 241, member A
ENSMUSG00000058897	77018	protein-coding	Col25a1	-4.323	5.52091e-13	2.70579e-11	59.6286	0.599433	-7.21182	DOWN	collagen, type XXV, alpha 1
ENSMUSG00000037994	97086	protein-coding	Slc9b2	-3.0816	1.17422e-10	4.68742e-09	85.1025	0.478314	-6.44263	DOWN	solute carrier family 9, subfamily B (NHA2, cation proton antiporter 2), member 2
ENSMUSG00000053897	67547	protein-coding	Slc39a8	-1.17262	4.96918e-08	1.42801e-06	253.382	0.215064	-5.45241	DOWN	solute carrier family 39 (metal ion transporter), member 8
ENSMUSG00000037922	242248	protein-coding	Bank1	-2.40649	1.11798e-05	0.000213405	20.8862	0.5478	-4.393	DOWN	B cell scaffold protein with ankyrin repeats 1
ENSMUSG00000054690	59308	protein-coding	Emcn	-4.32467	2.87104e-06	6.21953e-05	26.4032	0.924106	-4.67984	DOWN	endomucin
ENSMUSG00000028197	71355	protein-coding	Col24a1	-3.25887	0.000357691	0.00457807	118.637	0.912982	-3.56948	DOWN	collagen, type XXIV, alpha 1
ENSMUSG00000011008	68279	protein-coding	Mcoln2	-3.32601	9.31204e-08	2.57153e-06	55.124	0.622888	-5.33966	DOWN	mucolipin 2
ENSMUSG00000039167	170757	protein-coding	Adgrl4	-4.17041	4.12839e-09	1.34666e-07	33.3144	0.709379	-5.87897	DOWN	adhesion G protein-coupled receptor L4
ENSMUSG00000039146	15061	protein-coding	Ifi44l	-4.94026	0.000257907	0.00343877	90.5453	1.35191	-3.65428	DOWN	interferon-induced protein 44 like
ENSMUSG00000052544	20447	protein-coding	St6galnac3	-7.60845	3.44518e-09	1.13902e-07	18.9834	1.28764	-5.90884	DOWN	ST6 (alpha-N-acetyl-neuraminyl-2,3-beta-galactosyl-1,3)-N-acetylgalactosaminide alpha-2,6-sialyltransferase 3
ENSMUSG00000096225	16875	protein-coding	Lhx8	-6.2905	1.00958e-05	0.000195403	7.60361	1.42477	-4.41511	DOWN	LIM homeobox protein 8
ENSMUSG00000042228	17096	protein-coding	Lyn	-1.68386	7.1359e-05	0.0011134	1116.95	0.423963	-3.97171	DOWN	LYN proto-oncogene, Src family tyrosine kinase
ENSMUSG00000045573	18619	protein-coding	Penk	-4.37558	1.40706e-05	0.000262569	10764.1	1.00756	-4.34276	DOWN	preproenkephalin
ENSMUSG00000041261	12319	protein-coding	Car8	-3.2969	1.41789e-05	0.000264104	30.4249	0.759466	-4.34107	DOWN	carbonic anhydrase 8
ENSMUSG00000041235	320790	protein-coding	Chd7	-2.25527	3.13531e-06	6.7404e-05	153.397	0.483782	-4.66175	DOWN	chromodomain helicase DNA binding protein 7
ENSMUSG00000051279	242316	protein-coding	Gdf6	-3.7809	2.71796e-10	1.05314e-08	91.5299	0.598805	-6.31407	DOWN	growth differentiation factor 6
ENSMUSG00000086587	100038514	protein-coding	Gm11837	-1.82812	0.000710827	0.00822421	16.7197	0.540007	-3.38537	DOWN	predicted gene 11837
ENSMUSG00000040536	69352	protein-coding	Necab1	-3.3435	2.16525e-05	0.000382786	25.032	0.787236	-4.24713	DOWN	N-terminal EF-hand calcium binding protein 1
ENSMUSG00000028238	242341	protein-coding	Atp6v0d2	-2.68	5.85848e-09	1.88614e-07	108.82	0.460422	-5.82075	DOWN	ATPase, H+ transporting, lysosomal V0 subunit D2
ENSMUSG00000054679	272009	protein-coding	Srsf12	-3.48445	2.82188e-14	1.5183e-12	48.9565	0.458104	-7.60624	DOWN	serine and arginine-rich splicing factor 12
ENSMUSG00000028264	67652	protein-coding	Spaca1	-6.38092	3.40229e-05	0.000573811	8.12481	1.53953	-4.14472	DOWN	sperm acrosome associated 1
ENSMUSG00000073910	214944	protein-coding	Mob3b	-2.62435	6.50729e-14	3.39064e-12	86.0035	0.350033	-7.49745	DOWN	MOB kinase activator 3B
ENSMUSG00000028463	230099	protein-coding	Car9	-1.56188	0.000336054	0.00433194	59.7009	0.435575	-3.58579	DOWN	carbonic anhydrase 9
ENSMUSG00000039853	74735	protein-coding	Trim14	-3.69257	3.76864e-08	1.09573e-06	93.4923	0.671209	-5.50136	DOWN	tripartite motif-containing 14
ENSMUSG00000028337	107684	protein-coding	Coro2a	-4.80339	1.81427e-69	8.98063e-67	439.794	0.272652	-17.6173	DOWN	coronin, actin binding protein 2A
ENSMUSG00000039774	230145	protein-coding	Galnt12	-1.57763	0.00089746	0.00999983	196.102	0.475068	-3.32084	DOWN	polypeptide N-acetylgalactosaminyltransferase 12
ENSMUSG00000028339	12819	protein-coding	Col15a1	-1.00358	9.28616e-14	4.77574e-12	752.888	0.134696	-7.45068	DOWN	collagen, type XV, alpha 1
ENSMUSG00000028341	18124	protein-coding	Nr4a3	1.3476	0.000487859	0.0060222	111.703	0.386427	3.48734	UP	nuclear receptor subfamily 4, group A, member 3
ENSMUSG00000028417	21350	protein-coding	Tal2	-2.55164	7.57467e-05	0.00117079	21.394	0.644766	-3.95747	DOWN	T cell acute lymphocytic leukemia 2
ENSMUSG00000045589	230235	protein-coding	Frrs1l	-3.15667	0.000141919	0.00203035	29.0449	0.829654	-3.8048	DOWN	ferric-chelate reductase 1 like
ENSMUSG00000028434	54357	protein-coding	Epb41l4b	-1.65663	0.000585649	0.00701079	421.132	0.481834	-3.43818	DOWN	erythrocyte membrane protein band 4.1 like 4b
ENSMUSG00000028356	11699	protein-coding	Ambp	-5.84466	6.12706e-10	2.25914e-08	31.0048	0.944648	-6.18713	DOWN	alpha 1 microglobulin/bikunin precursor
ENSMUSG00000028399	19266	protein-coding	Ptprd	-3.00485	1.85769e-68	8.97127e-66	3014.98	0.171851	-17.4852	DOWN	protein tyrosine phosphatase receptor type D
ENSMUSG00000059049	329872	protein-coding	Frem1	-3.88672	2.71548e-09	9.09754e-08	369.55	0.653457	-5.94793	DOWN	Fras1 related extracellular matrix protein 1
ENSMUSG00000066113	77739	protein-coding	Adamtsl1	-1.35862	0.000598654	0.00714488	3464.67	0.395843	-3.43222	DOWN	ADAMTS-like 1
ENSMUSG00000006386	21687	protein-coding	Tek	-4.78825	2.43047e-31	3.73049e-29	230.758	0.411182	-11.6451	DOWN	TEK receptor tyrosine kinase
ENSMUSG00000028572	77963	protein-coding	Hook1	-2.23991	7.98281e-09	2.52089e-07	48.2745	0.388279	-5.76882	DOWN	hook microtubule tethering protein 1
ENSMUSG00000057722	16847	protein-coding	Lepr	-3.57587	1.09305e-09	3.87856e-08	38.247	0.58667	-6.09519	DOWN	leptin receptor
ENSMUSG00000044254	100102	protein-coding	Pcsk9	-2.34414	3.47876e-54	1.20841e-51	531.163	0.151236	-15.4998	DOWN	proprotein convertase subtilisin/kexin type 9
ENSMUSG00000028546	15572	protein-coding	Elavl4	-3.11159	0.000481735	0.00596147	38.1618	0.89139	-3.49071	DOWN	ELAV like RNA binding protein 4
ENSMUSG00000028717	21349	protein-coding	Tal1	-5.05915	1.18307e-27	1.50158e-25	84.2387	0.464244	-10.8976	DOWN	T cell acute lymphocytic leukemia 1
ENSMUSG00000078597	13118	protein-coding	Cyp4a12b	-7.60511	3.35921e-08	9.8391e-07	18.9794	1.37734	-5.5216	DOWN	cytochrome P450, family 4, subfamily a, polypeptide 12B
ENSMUSG00000033948	74464	protein-coding	Zswim5	-5.52526	8.418e-05	0.00128395	8.92059	1.40514	-3.93218	DOWN	zinc finger SWIM-type containing 5
ENSMUSG00000066058	242653	protein-coding	Cldn19	-1.67552	0.000463696	0.0057707	216.606	0.478597	-3.5009	DOWN	claudin 19
ENSMUSG00000028626	12840	protein-coding	Col9a2	-3.29268	9.23775e-05	0.00139838	174.021	0.842164	-3.90979	DOWN	collagen, type IX, alpha 2
ENSMUSG00000032744	56198	protein-coding	Heyl	-5.06896	4.47003e-09	1.44855e-07	24.4401	0.864157	-5.86579	DOWN	hairy/enhancer-of-split related with YRPW motif-like
ENSMUSG00000073758	66938	protein-coding	Sh3d21	-2.04487	6.61178e-13	3.22446e-11	107.958	0.284514	-7.18723	DOWN	SH3 domain containing 21
ENSMUSG00000048485	215627	protein-coding	Zbtb8b	-3.47393	0.000467061	0.00580164	8.4198	0.992844	-3.49897	DOWN	zinc finger and BTB domain containing 8b
ENSMUSG00000050493	230766	protein-coding	Fam167b	-4.78356	5.0571e-06	0.000103548	20.0388	1.04847	-4.5624	DOWN	family with sequence similarity 167, member B
ENSMUSG00000028581	16792	protein-coding	Laptm5	-3.92855	8.17405e-13	3.94747e-11	4666.12	0.548818	-7.1582	DOWN	lysosomal-associated protein transmembrane 5
ENSMUSG00000070720	623230	protein-coding	Tmem200b	-1.63323	5.65853e-14	2.97186e-12	431.503	0.217307	-7.51575	DOWN	transmembrane protein 200B
ENSMUSG00000028906	269587	protein-coding	Epb41	-1.15066	9.91496e-13	4.76495e-11	2054.3	0.161344	-7.13168	DOWN	erythrocyte membrane protein band 4.1
ENSMUSG00000056529	19204	protein-coding	Ptafr	-3.9596	5.67141e-20	4.75822e-18	63.7267	0.432723	-9.15042	DOWN	platelet-activating factor receptor
ENSMUSG00000037731	230787	protein-coding	Themis2	-4.83621	9.46329e-20	7.80721e-18	280.069	0.531747	-9.09495	DOWN	thymocyte selection associated family member 2
ENSMUSG00000028874	14191	protein-coding	Fgr	-4.42833	5.51257e-11	2.29468e-09	43.7251	0.675421	-6.55639	DOWN	FGR proto-oncogene, Src family tyrosine kinase
ENSMUSG00000003644	20111	protein-coding	Rps6ka1	-1.45767	2.33731e-07	6.09469e-06	1159.15	0.281932	-5.17029	DOWN	ribosomal protein S6 kinase polypeptide 1
ENSMUSG00000000682	23833	protein-coding	Cd52	-3.46747	1.57886e-05	0.000290534	425.135	0.80314	-4.31739	DOWN	CD52 antigen
ENSMUSG00000028841	194231	protein-coding	Cnksr1	-2.16236	0.000651838	0.0076505	51.6862	0.634296	-3.40907	DOWN	connector enhancer of kinase suppressor of Ras 1
ENSMUSG00000070691	12399	protein-coding	Runx3	2.04083	1.00225e-05	0.000194554	941.992	0.462072	4.41669	UP	runt related transcription factor 3
ENSMUSG00000062585	12802	protein-coding	Cnr2	-3.55958	3.24651e-19	2.56099e-17	87.1579	0.397274	-8.96001	DOWN	cannabinoid receptor 2
ENSMUSG00000018983	242705	protein-coding	E2f2	-3.17474	1.67436e-12	7.83744e-11	182.629	0.449729	-7.05922	DOWN	E2F transcription factor 2
ENSMUSG00000028664	13844	protein-coding	Ephb2	-1.01045	9.97149e-07	2.34763e-05	4504.12	0.206544	-4.8922	DOWN	Eph receptor B2
ENSMUSG00000036905	12260	protein-coding	C1qb	-4.11179	1.23415e-55	4.6106e-53	2644.08	0.261683	-15.7129	DOWN	complement component 1, q subcomponent, beta polypeptide
ENSMUSG00000036896	12262	protein-coding	C1qc	-3.72745	1.80337e-26	2.11283e-24	2118.31	0.350098	-10.6469	DOWN	complement component 1, q subcomponent, C chain
ENSMUSG00000036887	12259	protein-coding	C1qa	-4.14359	1.83018e-217	1.81188e-213	2427.87	0.131641	-31.4764	DOWN	complement component 1, q subcomponent, alpha polypeptide
ENSMUSG00000028927	18600	protein-coding	Padi2	-4.17372	1.17465e-06	2.71706e-05	20.1732	0.858813	-4.85987	DOWN	peptidyl arginine deiminase, type II
ENSMUSG00000060572	17150	protein-coding	Mfap2	-1.45225	6.06597e-25	6.49223e-23	4141.68	0.140798	-10.3144	DOWN	microfibrillar-associated protein 2
ENSMUSG00000006221	29818	protein-coding	Hspb7	-3.81472	5.86487e-71	2.97755e-68	387.028	0.214184	-17.8104	DOWN	heat shock protein family, member 7 (cardiovascular)
ENSMUSG00000040659	27984	protein-coding	Efhd2	-1.13695	3.98389e-09	1.30598e-07	4669.98	0.193199	-5.88486	DOWN	EF hand domain containing 2
ENSMUSG00000040616	214359	protein-coding	Tmem51	-4.69795	1.90001e-08	5.76997e-07	153.56	0.835805	-5.62087	DOWN	transmembrane protein 51
ENSMUSG00000040606	71529	protein-coding	Kazn	-1.22858	1.29376e-05	0.000243271	1235.81	0.28171	-4.36116	DOWN	kazrin, periplakin interacting protein
ENSMUSG00000028583	14726	protein-coding	Pdpn	-2.28822	1.12027e-06	2.60346e-05	688.452	0.469933	-4.86924	DOWN	podoplanin
ENSMUSG00000028989	654812	protein-coding	Angptl7	-10.0481	7.33761e-165	2.90569e-161	3718.84	0.367201	-27.3641	DOWN	angiopoietin-like 7
ENSMUSG00000039936	18707	protein-coding	Pik3cd	-1.92104	2.65728e-28	3.53115e-26	765.629	0.174122	-11.0327	DOWN	phosphatidylinositol-4,5-bisphosphate 3-kinase catalytic subunit delta
ENSMUSG00000028976	56485	protein-coding	Slc2a5	-3.27333	0.000297702	0.00389333	11.1708	0.904911	-3.61729	DOWN	solute carrier family 2 (facilitated glucose transporter), member 5
ENSMUSG00000039838	242773	protein-coding	Slc45a1	-3.23288	0.000126606	0.00182711	11.0085	0.84344	-3.83297	DOWN	solute carrier family 45, member 1
ENSMUSG00000005045	269610	protein-coding	Chd5	2.92082	5.69328e-05	0.00091203	561.411	0.725639	4.02518	UP	chromodomain helicase DNA binding protein 5
ENSMUSG00000028931	16498	protein-coding	Kcnab2	-1.63124	4.08533e-11	1.73211e-09	1158.19	0.247122	-6.60095	DOWN	potassium voltage-gated channel, shaker-related subfamily, beta member 2
ENSMUSG00000057751	230971	protein-coding	Megf6	-4.0396	4.11322e-15	2.48298e-13	1236.03	0.514505	-7.85143	DOWN	multiple EGF-like-domains 6
ENSMUSG00000029059	66469	protein-coding	Prxl2b	-2.35533	2.71009e-07	6.97786e-06	229.105	0.458006	-5.14257	DOWN	peroxiredoxin like 2B
ENSMUSG00000042333	230979	protein-coding	Tnfrsf14	-3.01347	0.000638461	0.00751577	43.3299	0.882492	-3.41473	DOWN	tumor necrosis factor receptor superfamily, member 14 (herpesvirus entry mediator)
ENSMUSG00000029047	668173	protein-coding	Pex10	-1.15964	2.70363e-05	0.000467072	202.286	0.276296	-4.19709	DOWN	peroxisomal biogenesis factor 10
ENSMUSG00000029053	18762	protein-coding	Prkcz	-2.17407	1.1348e-06	2.63125e-05	40.0772	0.446725	-4.8667	DOWN	protein kinase C, zeta
ENSMUSG00000023571	67389	protein-coding	C1qtnf12	-2.17753	2.3249e-09	7.89589e-08	263.117	0.364544	-5.97331	DOWN	C1q and tumor necrosis factor related 12
ENSMUSG00000078486	74183	protein-coding	Perm1	-1.0469	6.42537e-06	0.000128119	96.1466	0.232031	-4.51189	DOWN	PPARGC1 and ESRR induced regulator, muscle 1
ENSMUSG00000042476	18670	protein-coding	Abcb4	-4.17375	3.68562e-53	1.23687e-50	200.1	0.271951	-15.3474	DOWN	ATP-binding cassette, sub-family B member 4
ENSMUSG00000040254	108151	protein-coding	Sema3d	-4.62092	2.6461e-21	2.40334e-19	1631.43	0.487653	-9.47585	DOWN	sema domain, immunoglobulin domain (Ig), short basic domain, secreted, (semaphorin) 3D
ENSMUSG00000063531	20349	protein-coding	Sema3e	-1.78265	0.000124319	0.00180463	988.87	0.464541	-3.83745	DOWN	sema domain, immunoglobulin domain (Ig), short basic domain, secreted, (semaphorin) 3E
ENSMUSG00000002944	12491	protein-coding	Cd36	-4.6968	2.47683e-07	6.419e-06	1115.21	0.910329	-5.15945	DOWN	CD36 molecule
ENSMUSG00000048520	320118	protein-coding	Fbxl13	-1.41229	1.80361e-05	0.000325538	382.259	0.329365	-4.28791	DOWN	F-box and leucine-rich repeat protein 13
ENSMUSG00000039883	74511	protein-coding	Lrrc17	-1.4749	5.82634e-05	0.000929586	4099.07	0.366916	-4.01974	DOWN	leucine rich repeat containing 17
ENSMUSG00000042453	19699	protein-coding	Reln	-6.11879	1.72688e-25	1.8787e-23	211.215	0.586405	-10.4344	DOWN	reelin
ENSMUSG00000038276	171209	protein-coding	Asic3	-2.01465	0.000334514	0.00431771	31.8108	0.561655	-3.58699	DOWN	acid-sensing ion channel 3
ENSMUSG00000025746	16193	protein-coding	Il6	6.40036	0.000227717	0.00309245	344.595	1.73635	3.6861	UP	interleukin 6
ENSMUSG00000049265	16527	protein-coding	Kcnk3	-4.04947	2.13548e-17	1.5155e-15	175.305	0.477185	-8.48618	DOWN	potassium channel, subfamily K, member 3
ENSMUSG00000029162	16548	protein-coding	Khk	-1.549	0.000348052	0.00446433	198.242	0.433089	-3.57663	DOWN	ketohexokinase
ENSMUSG00000054520	24055	protein-coding	Sh3bp2	-1.66611	3.467e-16	2.28062e-14	693.588	0.204283	-8.15586	DOWN	SH3-domain binding protein 2
ENSMUSG00000029096	78558	protein-coding	Htra3	-2.78619	7.43351e-24	7.62609e-22	537.759	0.276659	-10.0708	DOWN	HtrA serine peptidase 3
ENSMUSG00000029123	64293	protein-coding	Stk32b	-3.63027	4.31722e-05	0.000714723	14.0141	0.887638	-4.08981	DOWN	serine/threonine kinase 32B
ENSMUSG00000048450	17701	protein-coding	Msx1	-5.16242	1.94418e-15	1.19921e-13	695.907	0.649781	-7.94486	DOWN	msh homeobox 1
ENSMUSG00000051022	15476	protein-coding	Hs3st1	-6.25343	4.95796e-27	6.05973e-25	148.854	0.580826	-10.7664	DOWN	heparan sulfate (glucosamine) 3-O-sulfotransferase 1
ENSMUSG00000029082	12182	protein-coding	Bst1	-2.74471	9.45912e-05	0.00142861	162.914	0.703039	-3.90406	DOWN	bone marrow stromal cell antigen 1
ENSMUSG00000048373	14181	protein-coding	Fgfbp1	-7.28835	2.12837e-08	6.3948e-07	29.6394	1.3012	-5.60123	DOWN	fibroblast growth factor binding protein 1
ENSMUSG00000029086	19126	protein-coding	Prom1	-8.31938	2.69934e-11	1.17208e-09	30.9836	1.24876	-6.6621	DOWN	prominin 1
ENSMUSG00000015879	58227	protein-coding	Fam184b	-4.07569	0.000104019	0.00154856	9.36513	1.05016	-3.88102	DOWN	family with sequence similarity 184, member B
ENSMUSG00000060512	76261	protein-coding	0610040J01Rik	-3.1241	0.000544103	0.00660935	10.3727	0.903428	-3.45805	DOWN	RIKEN cDNA 0610040J01 gene
ENSMUSG00000037913	243025	protein-coding	Tmem156	-4.55353	6.78966e-06	0.000134457	12.8902	1.01186	-4.50018	DOWN	transmembrane protein 156
ENSMUSG00000070780	245945	protein-coding	Rbm47	-2.73607	1.00489e-06	2.35903e-05	252.465	0.559446	-4.89068	DOWN	RNA binding motif protein 47
ENSMUSG00000092060	666938	protein-coding	Bend4	-2.98644	0.000745614	0.00857099	167.201	0.885596	-3.37223	DOWN	BEN domain containing 4
ENSMUSG00000037685	11980	protein-coding	Atp8a1	-4.04634	2.98674e-15	1.81962e-13	238.426	0.512749	-7.89146	DOWN	ATPase phospholipid transporting 8A1
ENSMUSG00000037653	243043	protein-coding	Kctd8	-6.17719	1.54026e-25	1.68493e-23	103.633	0.591386	-10.4453	DOWN	potassium channel tetramerisation domain containing 8
ENSMUSG00000029211	14397	protein-coding	Gabra4	-2.38202	7.04588e-11	2.89437e-09	49.2334	0.365358	-6.51968	DOWN	gamma-aminobutyric acid type A receptor subunit alpha 4
ENSMUSG00000029212	14400	protein-coding	Gabrb1	-1.77059	3.57016e-21	3.19861e-19	161.573	0.187473	-9.44453	DOWN	gamma-aminobutyric acid type A receptor subunit beta 1
ENSMUSG00000062960	16542	protein-coding	Kdr	-3.36193	9.29373e-05	0.00140578	194.896	0.860197	-3.90833	DOWN	kinase insert domain protein receptor
ENSMUSG00000059325	74318	protein-coding	Hopx	-3.47482	1.86507e-05	0.000335408	440.925	0.811785	-4.28046	DOWN	HOP homeobox
ENSMUSG00000037605	319387	protein-coding	Adgrl3	-3.11225	7.23462e-09	2.2956e-07	2026.07	0.537949	-5.78539	DOWN	adhesion G protein-coupled receptor L3
ENSMUSG00000029245	13839	protein-coding	Epha5	-3.60717	0.000602042	0.00716803	18.1054	1.05144	-3.43069	DOWN	Eph receptor A5
ENSMUSG00000029254	56792	protein-coding	Stap1	-3.72869	1.37227e-10	5.45602e-09	262.198	0.580888	-6.41894	DOWN	signal transducing adaptor family member 1
ENSMUSG00000043635	330119	protein-coding	Adamts3	-5.25464	2.04688e-94	1.55878e-91	385.697	0.254904	-20.6142	DOWN	ADAM metallopeptidase with thrombospondin type 1 motif 3
ENSMUSG00000029373	56744	protein-coding	Pf4	-5.06203	7.78354e-18	5.75053e-16	59.9897	0.588421	-8.60274	DOWN	platelet factor 4
ENSMUSG00000029379	330122	protein-coding	Cxcl3	-4.57592	3.0196e-07	7.72456e-06	34.2541	0.893348	-5.12222	DOWN	C-X-C motif chemokine ligand 3
ENSMUSG00000029375	20309	protein-coding	Cxcl15	-5.2398	3.27835e-12	1.49221e-10	466.751	0.752278	-6.96524	DOWN	C-X-C motif chemokine ligand 15
ENSMUSG00000034981	231440	protein-coding	Parm1	1.24479	0.000575045	0.00692151	2665.23	0.36153	3.44312	UP	prostate androgen-regulated mucin-like protein 1
ENSMUSG00000035456	77630	protein-coding	Prdm8	-2.14553	8.58241e-05	0.00130516	58.4046	0.54628	-3.92753	DOWN	PR domain containing 8
ENSMUSG00000029337	14176	protein-coding	Fgf5	-5.07928	6.96203e-11	2.87184e-09	162.61	0.778855	-6.52147	DOWN	fibroblast growth factor 5
ENSMUSG00000029335	110075	protein-coding	Bmp3	-4.03381	2.06299e-16	1.39888e-14	58.5218	0.490829	-8.21836	DOWN	bone morphogenetic protein 3
ENSMUSG00000034573	19249	protein-coding	Ptpn13	1.22583	4.41463e-05	0.000727808	3491.68	0.300107	4.08463	UP	protein tyrosine phosphatase, non-receptor type 13
ENSMUSG00000048163	20345	protein-coding	Selplg	-3.92803	2.04933e-10	8.01913e-09	353.165	0.617848	-6.3576	DOWN	selectin, platelet (p-selectin) ligand
ENSMUSG00000018263	21388	protein-coding	Tbx5	-4.63292	1.54375e-08	4.73896e-07	484.841	0.819025	-5.65663	DOWN	T-box 5
ENSMUSG00000029596	257635	protein-coding	Sdsl	2.19283	0.000683446	0.00796836	72.6071	0.645684	3.39614	UP	serine dehydratase-like
ENSMUSG00000029468	18439	protein-coding	P2rx7	-1.64875	2.92762e-05	0.000502748	268.687	0.394529	-4.17902	DOWN	purinergic receptor P2X, ligand-gated ion channel, 7
ENSMUSG00000045502	80885	protein-coding	Hcar2	-3.92367	6.25756e-07	1.52398e-05	31.0301	0.787397	-4.98309	DOWN	hydroxycarboxylic acid receptor 2
ENSMUSG00000034324	208213	protein-coding	Tmem132c	-8.79115	1.14256e-12	5.45127e-11	43.0768	1.23608	-7.11214	DOWN	transmembrane protein 132C
ENSMUSG00000081683	93897	protein-coding	Fzd10	-4.33081	0.000503474	0.00618411	10.8718	1.24488	-3.4789	DOWN	frizzled class receptor 10
ENSMUSG00000015950	17969	protein-coding	Ncf1	-4.24978	1.45655e-19	1.19172e-17	1375.47	0.469695	-9.04797	DOWN	neutrophil cytosolic factor 1
ENSMUSG00000040751	56743	protein-coding	Lat2	-4.16007	2.00818e-130	3.31349e-127	490.828	0.171203	-24.299	DOWN	linker for activation of T cells family, member 2
ENSMUSG00000029675	13717	protein-coding	Eln	-5.82688	7.52871e-06	0.000148032	10709.9	1.30118	-4.47817	DOWN	elastin
ENSMUSG00000004415	140709	protein-coding	Col26a1	-4.06139	1.48392e-10	5.8529e-09	37.6779	0.633897	-6.40702	DOWN	collagen, type XXVI, alpha 1
ENSMUSG00000047182	16369	protein-coding	Irs3	-3.75707	1.3922e-10	5.50212e-09	43.4527	0.58551	-6.41674	DOWN	insulin receptor substrate 3
ENSMUSG00000047592	381680	protein-coding	Nxpe5	-3.63047	2.26784e-14	1.23361e-12	81.7225	0.475538	-7.63445	DOWN	neurexophilin and PC-esterase domain family, member 5
ENSMUSG00000056413	231821	protein-coding	Adap1	-4.39941	9.52591e-17	6.54906e-15	244.135	0.529376	-8.31055	DOWN	ArfGAP with dual PH domains 1
ENSMUSG00000044092	319772	protein-coding	C130050O18Rik	-2.98646	0.000250628	0.00335753	59.7296	0.815612	-3.66162	DOWN	RIKEN cDNA C130050O18 gene
ENSMUSG00000029546	22255	protein-coding	Uncx	-6.04349	1.16978e-12	5.56771e-11	71.4648	0.85013	-7.10889	DOWN	UNC homeobox
ENSMUSG00000036526	108723	protein-coding	Card11	-4.6234	0.000222628	0.00302957	8.89733	1.25233	-3.69185	DOWN	caspase recruitment domain family, member 11
ENSMUSG00000039683	330222	protein-coding	Sdk1	-9.09262	9.91968e-49	2.80585e-46	576.696	0.619777	-14.6708	DOWN	sidekick cell adhesion molecule 1
ENSMUSG00000060063	11690	protein-coding	Alox5ap	-5.47217	3.31437e-41	7.29162e-39	1005.32	0.407018	-13.4445	DOWN	arachidonate 5-lipoxygenase activating protein
ENSMUSG00000056602	320365	protein-coding	Fry	-3.49263	1.60828e-06	3.59812e-05	171.343	0.728043	-4.79729	DOWN	FRY microtubule binding protein
ENSMUSG00000029664	21789	protein-coding	Tfpi2	-8.3198	2.54849e-11	1.10901e-09	31.0279	1.24724	-6.67055	DOWN	tissue factor pathway inhibitor 2
ENSMUSG00000083041	100040018	protein-coding	Gmfg-ps	-3.62063	0.000466415	0.00579725	45.3949	1.03466	-3.49934	DOWN	glia maturation factor, gamma, pseudogene
ENSMUSG00000042607	65255	protein-coding	Asb4	2.7142	5.75372e-05	0.000918739	1319.25	0.674724	4.02269	UP	ankyrin repeat and SOCS box-containing 4
ENSMUSG00000029752	27053	protein-coding	Asns	1.03766	0.000124981	0.00181158	7675.46	0.270495	3.83614	UP	asparagine synthetase
ENSMUSG00000029563	114142	protein-coding	Foxp2	-2.66295	0.000636233	0.007494	888.009	0.779627	-3.41568	DOWN	forkhead box P2
ENSMUSG00000029553	21426	protein-coding	Tfec	-4.66628	2.66393e-10	1.03423e-08	27.6325	0.738666	-6.31717	DOWN	transcription factor EC
ENSMUSG00000000416	30785	protein-coding	Cttnbp2	-5.67285	3.41674e-38	6.26402e-36	165.376	0.439034	-12.9212	DOWN	cortactin binding protein 2
ENSMUSG00000060882	16508	protein-coding	Kcnd2	-3.6518	0.000242991	0.0032774	227.557	0.995166	-3.66954	DOWN	potassium voltage-gated channel, Shal-related family, member 2
ENSMUSG00000073209	619665	protein-coding	Klf14	-6.01273	6.58001e-05	0.00103318	6.24496	1.50658	-3.99098	DOWN	Kruppel-like transcription factor 14
ENSMUSG00000029925	21391	protein-coding	Tbxas1	-2.69133	8.1923e-15	4.78488e-13	101.138	0.346616	-7.76457	DOWN	thromboxane A synthase 1, platelet
ENSMUSG00000029923	19331	protein-coding	Rab19	-4.81709	0.000173186	0.00241996	10.2913	1.28277	-3.75522	DOWN	RAB19, member RAS oncogene family
ENSMUSG00000029915	23845	protein-coding	Clec5a	-5.03915	2.96151e-105	2.9319e-102	591.531	0.231272	-21.7888	DOWN	C-type lectin domain family 5, member a
ENSMUSG00000029819	109648	protein-coding	Npy	-3.97127	1.7747e-27	2.22399e-25	134.214	0.365657	-10.8607	DOWN	neuropeptide Y
ENSMUSG00000038301	71982	protein-coding	Snx10	-1.16498	1.52819e-08	4.71311e-07	904.175	0.205887	-5.65837	DOWN	sorting nexin 10
ENSMUSG00000038203	15398	protein-coding	Hoxa13	-11.4078	3.15212e-21	2.83691e-19	513.988	1.20621	-9.45756	DOWN	homeobox A13
ENSMUSG00000004633	69993	protein-coding	Chn2	-4.82675	7.34037e-11	3.00288e-09	31.2291	0.741034	-6.51353	DOWN	chimerin 2
ENSMUSG00000029804	73998	protein-coding	Herc3	-1.56452	7.24513e-05	0.00112956	967.964	0.394276	-3.96809	DOWN	hect domain and RLD 3
ENSMUSG00000055430	58243	protein-coding	Nap1l5	-1.85478	0.000166184	0.00233531	36.1162	0.492566	-3.76555	DOWN	nucleosome assembly protein 1-like 5
ENSMUSG00000071424	14804	protein-coding	Grid2	-4.01042	0.000174976	0.00244325	213.219	1.06869	-3.75265	DOWN	glutamate receptor, ionotropic, delta 2
ENSMUSG00000029919	54486	protein-coding	Hpgds	-5.0062	7.83672e-92	5.54168e-89	465.418	0.246316	-20.3243	DOWN	hematopoietic prostaglandin D synthase
ENSMUSG00000044162	414084	protein-coding	Tnip3	-4.98708	2.62358e-07	6.78158e-06	584.837	0.968618	-5.14866	DOWN	TNFAIP3 interacting protein 3
ENSMUSG00000049001	68169	protein-coding	Ndnf	-4.04012	5.58573e-06	0.000113201	2619.25	0.889601	-4.54149	DOWN	neuron-derived neurotrophic factor
ENSMUSG00000036390	13197	protein-coding	Gadd45a	1.43064	4.12115e-06	8.58935e-05	1425.43	0.31066	4.60518	UP	growth arrest and DNA-damage-inducible 45 alpha
ENSMUSG00000052852	52250	protein-coding	Reep1	-1.90242	4.21762e-05	0.000700577	165.881	0.464546	-4.09522	DOWN	receptor accessory protein 1
ENSMUSG00000063063	12386	protein-coding	Ctnna2	-6.99929	7.19144e-31	1.08695e-28	343.992	0.605881	-11.5522	DOWN	catenin alpha 2
ENSMUSG00000060780	74342	protein-coding	Lrrtm1	-7.80091	8.42542e-10	3.03315e-08	21.6184	1.27119	-6.1367	DOWN	leucine rich repeat transmembrane neuronal 1
ENSMUSG00000000628	15277	protein-coding	Hk2	1.49749	7.18934e-11	2.94718e-09	3397.01	0.229795	6.51665	UP	hexokinase 2
ENSMUSG00000034783	246278	protein-coding	Cd207	-3.17329	5.82895e-07	1.43015e-05	26.4833	0.635064	-4.9968	DOWN	CD207 antigen
ENSMUSG00000030047	232201	protein-coding	Arhgap25	-4.07861	1.79804e-42	4.04558e-40	165.83	0.298615	-13.6584	DOWN	Rho GTPase activating protein 25
ENSMUSG00000049409	58182	protein-coding	Prokr1	-4.41662	7.68768e-31	1.15315e-28	113.459	0.382507	-11.5465	DOWN	prokineticin receptor 1
ENSMUSG00000033174	23945	protein-coding	Mgll	-1.49956	3.86394e-09	1.26933e-07	852.38	0.254598	-5.88991	DOWN	monoglyceride lipase
ENSMUSG00000030022	101401	protein-coding	Adamts9	-2.98059	9.84648e-05	0.00147809	1727.86	0.765365	-3.89434	DOWN	ADAM metallopeptidase with thrombospondin type 1 motif 9
ENSMUSG00000030064	232288	protein-coding	Frmd4b	-4.62305	1.89195e-48	5.27613e-46	299.35	0.316065	-14.6269	DOWN	FERM domain containing 4B
ENSMUSG00000090667	330390	protein-coding	Mdfic2	-6.10873	5.73333e-06	0.000115719	13.1587	1.34672	-4.53599	DOWN	MyoD family inhibitor domain containing 2
ENSMUSG00000030077	12661	protein-coding	Chl1	-4.66023	0.000689997	0.00801287	75.0468	1.37327	-3.39352	DOWN	cell adhesion molecule L1-like
ENSMUSG00000030103	20893	protein-coding	Bhlhe40	1.43992	6.07401e-08	1.72054e-06	3963.65	0.265834	5.41661	UP	basic helix-loop-helix family, member e40
ENSMUSG00000057604	30937	protein-coding	Lmcd1	-2.07799	0.000840571	0.00948336	636.376	0.622325	-3.33908	DOWN	LIM and cysteine-rich domains 1
ENSMUSG00000062694	12391	protein-coding	Cav3	-2.95234	3.20637e-09	1.06699e-07	75.7087	0.498651	-5.92067	DOWN	caveolin 3
ENSMUSG00000025701	11689	protein-coding	Alox5	-3.91447	1.31537e-32	2.13478e-30	179.85	0.329191	-11.8912	DOWN	arachidonate 5-lipoxygenase
ENSMUSG00000030110	19713	protein-coding	Ret	3.73829	0.000426149	0.0053573	635.963	1.06101	3.52334	UP	ret proto-oncogene
ENSMUSG00000030109	14411	protein-coding	Slc6a12	-2.94455	3.63203e-08	1.05912e-06	149.748	0.534608	-5.50787	DOWN	solute carrier family 6 (neurotransmitter transporter, betaine/GABA), member 12
ENSMUSG00000030111	232345	protein-coding	A2m	-7.87545	4.43188e-09	1.43854e-07	22.7126	1.34228	-5.86721	DOWN	alpha-2-macroglobulin
ENSMUSG00000040613	11810	protein-coding	Apobec1	-2.9938	1.83958e-18	1.41177e-16	1791.02	0.341496	-8.76671	DOWN	apolipoprotein B mRNA editing enzyme, catalytic polypeptide 1
ENSMUSG00000030117	14562	protein-coding	Gdf3	-5.4382	9.94341e-11	4.02617e-09	38.8851	0.84081	-6.46781	DOWN	growth differentiation factor 3
ENSMUSG00000003153	20527	protein-coding	Slc2a3	-2.251	2.7093e-11	1.17383e-09	441.373	0.337908	-6.66156	DOWN	solute carrier family 2 (facilitated glucose transporter), member 3
ENSMUSG00000040552	12267	protein-coding	C3ar1	-4.0859	7.41586e-17	5.15207e-15	2345.22	0.489904	-8.34021	DOWN	complement component 3a receptor 1
ENSMUSG00000030148	26888	protein-coding	Clec4a2	-3.71676	0.000197648	0.00271765	131.303	0.998592	-3.722	DOWN	C-type lectin domain family 4, member a2
ENSMUSG00000030144	17474	protein-coding	Clec4d	-4.37215	5.01738e-102	4.51565e-99	539.52	0.203872	-21.4456	DOWN	C-type lectin domain family 4, member d
ENSMUSG00000030142	56619	protein-coding	Clec4e	-5.50886	1.89742e-28	2.53844e-26	130.605	0.497956	-11.063	DOWN	C-type lectin domain family 4, member e
ENSMUSG00000004266	15170	protein-coding	Ptpn6	-4.30311	6.75768e-110	7.87071e-107	897.133	0.193199	-22.273	DOWN	protein tyrosine phosphatase, non-receptor type 6
ENSMUSG00000067714	381810	protein-coding	Lpar5	-4.56667	4.24353e-12	1.9227e-10	38.9459	0.659083	-6.92882	DOWN	lysophosphatidic acid receptor 5
ENSMUSG00000001930	22371	protein-coding	Vwf	-2.38358	6.17887e-05	0.000978732	101.35	0.595022	-4.00587	DOWN	Von Willebrand factor
ENSMUSG00000049107	18205	protein-coding	Ntf3	-3.23599	1.496e-08	4.62104e-07	69.3598	0.571525	-5.66202	DOWN	neurotrophin 3
ENSMUSG00000038077	16494	protein-coding	Kcna6	-5.7172	9.05385e-15	5.22642e-13	47.3195	0.737523	-7.75188	DOWN	potassium voltage-gated channel, shaker-related, subfamily, member 6
ENSMUSG00000053063	232413	protein-coding	Clec12a	-4.20192	2.06283e-08	6.21676e-07	913.757	0.749453	-5.60665	DOWN	C-type lectin domain family 12, member a
ENSMUSG00000033082	243653	protein-coding	Clec1a	-4.60411	7.58306e-06	0.000148805	17.4765	1.02848	-4.47663	DOWN	C-type lectin domain family 1, member a
ENSMUSG00000079293	56644	protein-coding	Clec7a	-3.40217	1.38616e-11	6.12633e-10	32.3707	0.503329	-6.75935	DOWN	C-type lectin domain family 7, member a
ENSMUSG00000090698	381823	protein-coding	Apold1	-1.52575	0.000545566	0.00662305	25.186	0.441308	-3.45733	DOWN	apolipoprotein L domain containing 1
ENSMUSG00000030214	66857	protein-coding	Plbd1	-2.83562	0.000855908	0.00963444	8.5449	0.850501	-3.33405	DOWN	phospholipase B domain containing 1
ENSMUSG00000030220	11857	protein-coding	Arhgdib	-1.11376	7.41367e-06	0.000146206	7119.73	0.248526	-4.48145	DOWN	Rho, GDP dissociation inhibitor beta
ENSMUSG00000064330	78600	protein-coding	Pde6h	-1.06549	1.99364e-05	0.000354982	2940.02	0.249787	-4.2656	DOWN	phosphodiesterase 6H, cGMP-specific, cone, gamma
ENSMUSG00000030223	19277	protein-coding	Ptpro	-5.24196	5.49366e-18	4.1047e-16	260.37	0.606524	-8.64262	DOWN	protein tyrosine phosphatase receptor type O
ENSMUSG00000041741	54611	protein-coding	Pde3a	1.03713	6.38784e-05	0.001007	2176.39	0.259412	3.99801	UP	phosphodiesterase 3A, cGMP inhibited
ENSMUSG00000030263	16970	protein-coding	Irag2	-3.94592	2.73275e-51	8.72718e-49	212.492	0.261918	-15.0655	DOWN	inositol 1,4,5-triphosphate receptor associated 2
ENSMUSG00000030313	320560	protein-coding	Dennd5b	1.12892	7.41186e-11	3.02587e-09	863.367	0.173359	6.51208	UP	DENN domain containing 5B
ENSMUSG00000058818	18733	protein-coding	Pirb	-4.65261	4.08971e-26	4.68071e-24	507.32	0.440157	-10.5703	DOWN	paired Ig-like receptor B
ENSMUSG00000081665	18722	protein-coding	Pira1	-4.42325	2.05222e-09	7.01796e-08	23.5218	0.737993	-5.99362	DOWN	paired-Ig-like receptor A1
ENSMUSG00000074419	18729	protein-coding	Pira6	-7.68777	2.5739e-09	8.66722e-08	20.0611	1.29061	-5.95669	DOWN	paired-Ig-like receptor A6
ENSMUSG00000089942	18725	protein-coding	Pira2	-6.75199	5.95621e-10	2.20024e-08	38.175	1.09051	-6.19159	DOWN	paired-Ig-like receptor A2
ENSMUSG00000074417	18724	protein-coding	Pira11	-4.41353	1.52586e-05	0.000282356	45.6274	1.02049	-4.32492	DOWN	paired-Ig-like receptor A11
ENSMUSG00000030427	18726	protein-coding	Lilra6	-5.4529	9.65956e-14	4.9549e-12	39.2453	0.732378	-7.44548	DOWN	leukocyte immunoglobulin-like receptor, subfamily A (with TM domain), member 6
ENSMUSG00000055541	52855	protein-coding	Lair1	-4.87271	3.80936e-76	2.15501e-73	260.349	0.263861	-18.467	DOWN	leukocyte-associated Ig-like receptor 1
ENSMUSG00000002265	18616	protein-coding	Peg3	-2.21871	0.000101166	0.00151177	13974	0.570687	-3.88778	DOWN	paternally expressed 3
ENSMUSG00000051527	57775	protein-coding	Usp29	-3.50426	1.11876e-05	0.000213405	35.4617	0.797719	-4.39285	DOWN	ubiquitin specific peptidase 29
ENSMUSG00000074361	319430	protein-coding	C5ar2	-5.2771	3.34938e-15	2.03429e-13	49.3266	0.669926	-7.87715	DOWN	complement component 5a receptor 2
ENSMUSG00000049130	12273	protein-coding	C5ar1	-4.92175	6.11358e-156	2.01748e-152	1638.99	0.185001	-26.6039	DOWN	complement component 5a receptor 1
ENSMUSG00000041117	434130	protein-coding	Ccdc8	-1.16566	4.88635e-11	2.05413e-09	1815.76	0.177304	-6.57436	DOWN	coiled-coil domain containing 8
ENSMUSG00000040811	72205	protein-coding	Eml2	-1.48383	3.48537e-11	1.49697e-09	502.406	0.223993	-6.62445	DOWN	echinoderm microtubule associated protein like 2
ENSMUSG00000002985	11816	protein-coding	Apoe	-2.82513	5.38981e-07	1.33565e-05	1235.33	0.563685	-5.01189	DOWN	apolipoprotein E
ENSMUSG00000040907	232975	protein-coding	Atp1a3	-4.23999	6.30975e-32	9.83725e-30	273.114	0.360558	-11.7595	DOWN	ATPase, Na+/K+ transporting, alpha 3 polypeptide
ENSMUSG00000008496	18987	protein-coding	Pou2f2	-3.15918	1.3769e-05	0.000257438	283.874	0.726663	-4.34751	DOWN	POU domain, class 2, transcription factor 2
ENSMUSG00000060791	63986	protein-coding	Gmfg	-4.37844	1.54938e-12	7.2696e-11	38.3421	0.619299	-7.07	DOWN	glia maturation factor, gamma
ENSMUSG00000037463	233040	protein-coding	Fbxo27	-1.58737	4.01847e-07	1.01617e-05	50.8868	0.313209	-5.06808	DOWN	F-box protein 27
ENSMUSG00000051735	320435	protein-coding	Rinl	-2.87972	2.51913e-17	1.76875e-15	166.376	0.340113	-8.46695	DOWN	Ras and Rab interactor-like
ENSMUSG00000030589	233046	protein-coding	Rasgrp4	-1.17323	6.2409e-08	1.76025e-06	214.101	0.216793	-5.41176	DOWN	RAS guanyl releasing protein 4
ENSMUSG00000046410	52150	protein-coding	Kcnk6	-2.48556	6.03246e-05	0.00095938	319.691	0.619602	-4.01154	DOWN	potassium inwardly-rectifying channel, subfamily K, member 6
ENSMUSG00000019737	233066	protein-coding	Syne4	-2.09419	0.000595293	0.00710905	35.7324	0.609885	-3.43375	DOWN	spectrin repeat containing, nuclear envelope family member 4
ENSMUSG00000030579	22177	protein-coding	Tyrobp	-4.65082	2.00575e-32	3.1771e-30	1322.67	0.392279	-11.8559	DOWN	TYRO protein tyrosine kinase binding protein
ENSMUSG00000036931	243910	protein-coding	Nfkbid	-1.41603	4.93328e-05	0.000803281	74.0702	0.348882	-4.05877	DOWN	nuclear factor of kappa light polypeptide gene enhancer in B cells inhibitor, delta
ENSMUSG00000001247	54135	protein-coding	Lsr	-1.70965	3.76146e-10	1.4295e-08	82.7752	0.27295	-6.26362	DOWN	lipolysis stimulated lipoprotein receptor
ENSMUSG00000036570	56188	protein-coding	Fxyd1	-1.79703	1.73924e-08	5.30614e-07	160.848	0.318841	-5.63612	DOWN	FXYD domain-containing ion transport regulator 1
ENSMUSG00000056043	243923	protein-coding	Rgs9bp	-1.99148	9.9305e-05	0.00148845	66.4124	0.511649	-3.89228	DOWN	regulator of G-protein signalling 9 binding protein
ENSMUSG00000004609	12489	protein-coding	Cd33	-3.0073	5.68272e-13	2.77822e-11	191.14	0.417224	-7.20789	DOWN	CD33 molecule
ENSMUSG00000044737	317653	protein-coding	Klk14	-4.40302	8.89932e-05	0.00134921	11.8919	1.12357	-3.91879	DOWN	kallikrein related-peptidase 14
ENSMUSG00000030693	69540	protein-coding	Klk10	-2.10901	0.000223163	0.00303477	39.1268	0.571354	-3.69124	DOWN	kallikrein related-peptidase 10
ENSMUSG00000064023	259277	protein-coding	Klk8	-6.19602	7.45997e-28	9.65408e-26	104.281	0.566389	-10.9395	DOWN	kallikrein related-peptidase 8
ENSMUSG00000030798	12493	protein-coding	Cd37	-3.84027	8.1976e-22	7.6203e-20	254.997	0.400136	-9.59741	DOWN	CD37 antigen
ENSMUSG00000042918	74490	protein-coding	Mamstr	-1.50993	2.91339e-06	6.30439e-05	83.8559	0.322852	-4.67683	DOWN	MEF2 activating motif and SAP domain containing transcriptional regulator
ENSMUSG00000040046	21990	protein-coding	Tph1	-3.32019	8.36972e-09	2.63886e-07	38.1313	0.576338	-5.76084	DOWN	tryptophan hydroxylase 1
ENSMUSG00000030500	140919	protein-coding	Slc17a6	-3.19273	4.42134e-12	1.99414e-10	37.3149	0.461176	-6.92301	DOWN	solute carrier family 17 (sodium-dependent inorganic phosphate cotransporter), member 6
ENSMUSG00000063297	233271	protein-coding	Luzp2	-6.98962	1.31143e-06	2.98806e-05	12.2849	1.44473	-4.83801	DOWN	leucine zipper protein 2
ENSMUSG00000055026	14407	protein-coding	Gabrg3	-3.6764	4.02069e-05	0.000669552	12.0501	0.895311	-4.10629	DOWN	gamma-aminobutyric acid type A receptor, subunit gamma 3
ENSMUSG00000056972	27385	protein-coding	Magel2	-5.26884	2.65044e-05	0.000459936	13.8607	1.25401	-4.20159	DOWN	MAGE family member L2
ENSMUSG00000030525	11441	protein-coding	Chrna7	-4.33586	1.13489e-06	2.63125e-05	29.2045	0.890927	-4.86668	DOWN	cholinergic receptor, nicotinic, alpha polypeptide 7
ENSMUSG00000030553	78444	protein-coding	Pgpep1l	-3.43756	0.000865036	0.00971366	8.35711	1.03196	-3.3311	DOWN	pyroglutamyl-peptidase I-like
ENSMUSG00000053025	64176	protein-coding	Sv2b	-6.16955	2.2043e-06	4.83334e-05	13.7802	1.30332	-4.73373	DOWN	synaptic vesicle glycoprotein 2b
ENSMUSG00000030607	11595	protein-coding	Acan	-5.26604	5.31477e-16	3.45025e-14	249.074	0.649802	-8.10408	DOWN	aggrecan
ENSMUSG00000053158	14159	protein-coding	Fes	-2.29144	1.34742e-72	7.21051e-70	1014.36	0.127158	-18.0204	DOWN	feline sarcoma oncogene
ENSMUSG00000025813	26557	protein-coding	Homer2	-4.26215	1.67747e-06	3.7361e-05	190.656	0.890016	-4.78884	DOWN	homer scaffolding protein 2
ENSMUSG00000038623	107769	protein-coding	Tm6sf1	-1.27201	3.07452e-11	1.32916e-09	882.147	0.191483	-6.64296	DOWN	transmembrane 6 superfamily member 1
ENSMUSG00000001741	16170	protein-coding	Il16	-2.30772	0.000290523	0.0038118	68.8333	0.636856	-3.62361	DOWN	interleukin 16
ENSMUSG00000030560	13032	protein-coding	Ctsc	-3.15081	1.36772e-08	4.24466e-07	3085.01	0.554976	-5.67738	DOWN	cathepsin C
ENSMUSG00000030616	83671	protein-coding	Sytl2	1.36096	6.93474e-05	0.0010863	1407.53	0.342077	3.97851	UP	synaptotagmin-like 2
ENSMUSG00000096606	100503386	protein-coding	Tpbgl	-3.5874	2.62921e-12	1.21066e-10	45.6834	0.512762	-6.99624	DOWN	trophoblast glycoprotein-like
ENSMUSG00000030737	101488	protein-coding	Slco2b1	-3.83735	6.29691e-06	0.000126065	23.6785	0.849692	-4.51617	DOWN	solute carrier organic anion transporter family, member 2b1
ENSMUSG00000033685	22228	protein-coding	Ucp2	-2.29388	2.49883e-19	1.97907e-17	4988.69	0.255193	-8.98883	DOWN	uncoupling protein 2 (mitochondrial, proton carrier)
ENSMUSG00000110195	207728	protein-coding	Pde2a	-1.82996	2.94076e-05	0.000503695	132.861	0.437999	-4.17801	DOWN	phosphodiesterase 2A, cGMP-stimulated
ENSMUSG00000032725	14276	protein-coding	Folr2	-4.44871	5.21067e-65	2.3448e-62	708.66	0.261279	-17.0266	DOWN	folate receptor beta
ENSMUSG00000036862	233651	protein-coding	Dchs1	-2.7996	0.00042161	0.00531035	3766.31	0.793949	-3.52617	DOWN	dachsous cadherin related 1
ENSMUSG00000045868	74558	protein-coding	Gvin1	2.5522	3.03959e-05	0.000518826	165.464	0.611968	4.17048	UP	GTPase, very large interferon inducible 1
ENSMUSG00000051041	244198	protein-coding	Olfml1	-6.3499	3.29856e-12	1.49797e-10	239.723	0.911768	-6.96438	DOWN	olfactomedin-like 1
ENSMUSG00000036111	109594	protein-coding	Lmo1	-2.25554	0.000543175	0.00660593	141.709	0.652173	-3.45851	DOWN	LIM domain only 1
ENSMUSG00000030670	244209	protein-coding	Cyp2r1	-3.26844	0.000200229	0.00274742	37.2563	0.878913	-3.71873	DOWN	cytochrome P450, family 2, subfamily r, polypeptide 1
ENSMUSG00000035004	80719	protein-coding	Igsf6	-3.93824	1.04875e-74	5.76813e-72	280.753	0.215356	-18.2871	DOWN	immunoglobulin superfamily, member 6
ENSMUSG00000030707	12721	protein-coding	Coro1a	-5.02507	2.48729e-34	4.32003e-32	1498.24	0.41128	-12.2181	DOWN	coronin, actin binding protein 1A
ENSMUSG00000045114	69017	protein-coding	Prrt2	-2.54251	2.38219e-32	3.74345e-30	149.892	0.214712	-11.8415	DOWN	proline-rich transmembrane protein 2
ENSMUSG00000051457	20737	protein-coding	Spn	-2.24417	2.05501e-14	1.12713e-12	131.483	0.293465	-7.64714	DOWN	sialophorin
ENSMUSG00000030793	66824	protein-coding	Pycard	-4.56451	2.05545e-49	5.89825e-47	143.048	0.308889	-14.7772	DOWN	PYD and CARD domain containing
ENSMUSG00000030786	16409	protein-coding	Itgam	-4.70187	1.6823e-40	3.54358e-38	2549.46	0.352892	-13.3238	DOWN	integrin alpha M
ENSMUSG00000091002	70571	protein-coding	Tcerg1l	-7.01227	2.53059e-06	5.48802e-05	12.5113	1.49018	-4.70565	DOWN	transcription elongation regulator 1-like
ENSMUSG00000025473	11501	protein-coding	Adam8	-4.73491	7.89268e-147	1.95344e-143	5412.94	0.183492	-25.8045	DOWN	a disintegrin and metallopeptidase domain 8
ENSMUSG00000060240	57754	protein-coding	Cend1	-3.20979	0.000151295	0.00214741	332.318	0.847147	-3.78893	DOWN	cell cycle exit and neuronal differentiation 1
ENSMUSG00000018819	16985	protein-coding	Lsp1	-1.27028	2.45488e-05	0.000428629	7523.21	0.301092	-4.21891	DOWN	lymphocyte specific 1
ENSMUSG00000038587	83397	protein-coding	Akap12	1.54803	7.16829e-13	3.48728e-11	35950.5	0.215717	7.17619	UP	A kinase anchor protein 12
ENSMUSG00000019768	13982	protein-coding	Esr1	-1.94417	0.000589269	0.00704986	91.22	0.565741	-3.43651	DOWN	estrogen receptor 1 (alpha)
ENSMUSG00000039981	237256	protein-coding	Zc3h12d	-4.93316	1.121e-21	1.03236e-19	77.6691	0.515746	-9.56509	DOWN	zinc finger CCCH type containing 12D
ENSMUSG00000019852	215821	protein-coding	Arfgef3	-4.37251	7.3746e-58	2.86308e-55	220.765	0.272699	-16.0342	DOWN	ARFGEF family member 3
ENSMUSG00000019851	64058	protein-coding	Perp	-1.26848	8.39603e-14	4.3292e-12	1132.03	0.169947	-7.46396	DOWN	PERP, TP53 apoptosis effector
ENSMUSG00000053219	379043	protein-coding	Raet1e	-2.33047	5.25469e-09	1.69727e-07	290.789	0.399128	-5.8389	DOWN	retinoic acid early transcript 1E
ENSMUSG00000078452	19368	protein-coding	Raet1a	-1.79111	7.38827e-13	3.58549e-11	293.186	0.249735	-7.17205	DOWN	retinoic acid early transcript 1, alpha
ENSMUSG00000019989	209558	protein-coding	Enpp3	-1.77218	5.05021e-05	0.000819625	160.088	0.437221	-4.05329	DOWN	ectonucleotide pyrophosphatase/phosphodiesterase 3
ENSMUSG00000039031	73910	protein-coding	Arhgap18	-2.26056	3.89877e-14	2.08074e-12	1246.01	0.298845	-7.56433	DOWN	Rho GTPase activating protein 18
ENSMUSG00000039462	12813	protein-coding	Col10a1	-4.30176	5.02582e-16	3.27339e-14	4431.14	0.53037	-8.11087	DOWN	collagen, type X, alpha 1
ENSMUSG00000019838	72472	protein-coding	Slc16a10	-1.99225	4.63249e-14	2.45907e-12	812.774	0.264159	-7.54188	DOWN	solute carrier family 16 (monocarboxylic acid transporters), member 10
ENSMUSG00000044770	268297	protein-coding	Scml4	-2.6757	5.39339e-06	0.000109834	16.8937	0.588212	-4.54887	DOWN	Scm polycomb group protein like 4
ENSMUSG00000062593	14728	protein-coding	Lilrb4a	-4.26005	5.85033e-129	8.9105e-126	893.995	0.176326	-24.1601	DOWN	leukocyte immunoglobulin-like receptor, subfamily B, member 4A
ENSMUSG00000112023	14727	protein-coding	Lilrb4b	-4.58143	7.68194e-32	1.1883e-29	414.44	0.390145	-11.7429	DOWN	leukocyte immunoglobulin-like receptor, subfamily B, member 4B
ENSMUSG00000112148	14728	protein-coding	Lilrb4a	-4.34926	3.0146e-138	6.63212e-135	936.961	0.173774	-25.0282	DOWN	leukocyte immunoglobulin-like receptor, subfamily B, member 4A
ENSMUSG00000038602	215085	protein-coding	Slc35f1	-4.65764	2.18805e-22	2.09292e-20	78.3684	0.478558	-9.73266	DOWN	solute carrier family 35, member F1
ENSMUSG00000019876	18768	protein-coding	Pkib	-3.38979	4.2608e-06	8.85244e-05	78.4299	0.737192	-4.59824	DOWN	protein kinase inhibitor beta, cAMP dependent, testis specific
ENSMUSG00000057337	53374	protein-coding	Chst3	-2.07224	1.01312e-08	3.169e-07	155.583	0.361742	-5.72852	DOWN	carbohydrate sulfotransferase 3
ENSMUSG00000020077	19073	protein-coding	Srgn	-4.87125	1.80511e-43	4.30616e-41	327.756	0.352355	-13.8248	DOWN	serglycin
ENSMUSG00000042846	216028	protein-coding	Lrrtm3	-2.95486	0.000122633	0.00178147	638.789	0.769333	-3.8408	DOWN	leucine rich repeat transmembrane neuronal 3
ENSMUSG00000060044	327766	protein-coding	Tmem26	-3.97222	3.45855e-10	1.32265e-08	753.758	0.632852	-6.27669	DOWN	transmembrane protein 26
ENSMUSG00000033318	14872	protein-coding	Gstt2	-2.8049	1.26363e-08	3.92778e-07	40.2673	0.492874	-5.69091	DOWN	glutathione S-transferase, theta 2
ENSMUSG00000000290	16414	protein-coding	Itgb2	-3.13242	2.33696e-08	6.95816e-07	1321.94	0.560863	-5.585	DOWN	integrin beta 2
ENSMUSG00000051652	237387	protein-coding	Lrrc3	-1.81772	0.000582857	0.00699005	128.825	0.528487	-3.43947	DOWN	leucine rich repeat containing 3
ENSMUSG00000000732	50723	protein-coding	Icosl	-2.88822	0.000358038	0.00457955	73.1376	0.8092	-3.56923	DOWN	icos ligand
ENSMUSG00000035697	70719	protein-coding	Arhgap45	-4.35313	1.61663e-54	5.81988e-52	663.702	0.279963	-15.549	DOWN	Rho GTPase activating protein 45
ENSMUSG00000034958	16467	protein-coding	Atcay	-2.77062	2.4305e-05	0.000425123	28.832	0.656365	-4.22116	DOWN	ataxia, cerebellar, Cayman type
ENSMUSG00000078439	72273	protein-coding	Smim24	-2.29088	0.000766278	0.00875494	17.9023	0.680858	-3.3647	DOWN	small integral membrane protein 24
ENSMUSG00000034792	14676	protein-coding	Gna15	-3.51436	2.72474e-15	1.66512e-13	131.356	0.444692	-7.90291	DOWN	guanine nucleotide binding protein, alpha 15
ENSMUSG00000034612	58250	protein-coding	Chst11	1.15884	3.79981e-13	1.88562e-11	2874.08	0.159565	7.26251	UP	carbohydrate sulfotransferase 11
ENSMUSG00000058589	77531	protein-coding	Anks1b	-1.51523	3.60154e-06	7.65135e-05	328.703	0.327042	-4.63314	DOWN	ankyrin repeat and sterile alpha motif domain containing 1B
ENSMUSG00000019932	16545	protein-coding	Kera	-3.37474	0.000441786	0.0055293	57.3964	0.96043	-3.51378	DOWN	keratocan
ENSMUSG00000019966	17311	protein-coding	Kitl	-2.73675	0.00022847	0.00310055	1850.46	0.742621	-3.68526	DOWN	kit ligand
ENSMUSG00000036602	216285	protein-coding	Alx1	-9.19642	5.8914e-14	3.07783e-12	56.8349	1.22448	-7.51047	DOWN	ALX homeobox 1
ENSMUSG00000053825	327814	protein-coding	Ppfia2	-2.67211	0.000274242	0.00362241	39.1877	0.7344	-3.63849	DOWN	protein tyrosine phosphatase, receptor type, f polypeptide (PTPRF), interacting protein (liprin), alpha 2
ENSMUSG00000035948	380660	protein-coding	Acss3	-1.88729	1.67719e-06	3.7361e-05	64.8148	0.394099	-4.78888	DOWN	acyl-CoA synthetase short-chain family member 3
ENSMUSG00000035916	237523	protein-coding	Ptprq	-3.42324	8.46797e-09	2.66559e-07	377.085	0.59443	-5.75887	DOWN	protein tyrosine phosphatase receptor type Q
ENSMUSG00000020205	21664	protein-coding	Phlda1	1.65965	7.29362e-05	0.00113533	3143.94	0.418417	3.9665	UP	pleckstrin homology like domain, family A, member 1
ENSMUSG00000050663	237553	protein-coding	Trhde	-4.1792	4.77485e-12	2.14381e-10	40.1508	0.60462	-6.91211	DOWN	TRH-degrading enzyme
ENSMUSG00000069516	17105	protein-coding	Lyz2	-4.20824	3.07779e-40	6.2184e-38	25427.6	0.316917	-13.2787	DOWN	lysozyme 2
ENSMUSG00000069515	17110	protein-coding	Lyz1	-5.05502	8.15611e-43	1.89989e-40	150.729	0.368552	-13.7159	DOWN	lysozyme 1
ENSMUSG00000020183	70574	protein-coding	Cpm	-3.16063	7.01164e-10	2.56618e-08	398.199	0.512604	-6.16583	DOWN	carboxypeptidase M
ENSMUSG00000020218	24117	protein-coding	Wif1	-3.88839	1.24457e-06	2.85213e-05	16.7129	0.801993	-4.84841	DOWN	Wnt inhibitory factor 1
ENSMUSG00000052302	74694	protein-coding	Tbc1d30	-2.58548	1.86539e-06	4.11757e-05	32.7964	0.542314	-4.76749	DOWN	TBC1 domain family, member 30
ENSMUSG00000040345	216445	protein-coding	Arhgap9	-5.29598	1.37058e-61	5.77395e-59	226.319	0.319818	-16.5594	DOWN	Rho GTPase activating protein 9
ENSMUSG00000031497	24099	protein-coding	Tnfsf13b	-5.26173	1.04045e-07	2.85726e-06	20.6307	0.989137	-5.31951	DOWN	tumor necrosis factor (ligand) superfamily, member 13b
ENSMUSG00000039057	244281	protein-coding	Myo16	-4.2366	1.58155e-06	3.55444e-05	13.9675	0.882506	-4.80065	DOWN	myosin XVI
ENSMUSG00000031465	11601	protein-coding	Angpt2	-2.69426	2.15976e-14	1.17805e-12	328.504	0.352618	-7.64074	DOWN	angiopoietin 2
ENSMUSG00000031480	56229	protein-coding	Thsd1	-3.07784	5.73454e-08	1.63138e-06	245.991	0.567146	-5.42689	DOWN	thrombospondin, type I, domain 1
ENSMUSG00000063626	210801	protein-coding	Unc5d	-8.12434	8.80511e-11	3.57256e-09	27.0398	1.25257	-6.48616	DOWN	unc-5 netrin receptor D
ENSMUSG00000025044	20288	protein-coding	Msr1	-5.31769	2.94236e-52	9.55062e-50	2835.13	0.349571	-15.212	DOWN	macrophage scavenger receptor 1
ENSMUSG00000070044	212326	protein-coding	Fam149a	1.15657	7.17476e-07	1.72403e-05	4643.1	0.233342	4.95657	UP	family with sequence similarity 149, member A
ENSMUSG00000031626	234214	protein-coding	Sorbs2	2.5335	0.000137248	0.00196921	8981.66	0.664423	3.81308	UP	sorbin and SH3 domain containing 2
ENSMUSG00000031613	15446	protein-coding	Hpgd	-5.13532	6.71615e-59	2.71387e-56	322.307	0.317341	-16.1824	DOWN	hydroxyprostaglandin dehydrogenase 15 (NAD)
ENSMUSG00000054162	72902	protein-coding	Spock3	-5.22186	1.48225e-06	3.35411e-05	245.386	1.08481	-4.81361	DOWN	sparc/osteonectin, cwcv and kazal-like domains proteoglycan 3
ENSMUSG00000036469	72925	protein-coding	Marchf1	-2.48647	2.695e-07	6.94806e-06	101.636	0.483409	-5.14362	DOWN	membrane associated ring-CH-type finger 1
ENSMUSG00000036437	18166	protein-coding	Npy1r	1.79157	0.000850009	0.00957893	1019.96	0.537047	3.33597	UP	neuropeptide Y receptor Y1
ENSMUSG00000030465	234353	protein-coding	Psd3	1.31128	6.92804e-22	6.47052e-20	5672.88	0.136382	9.61475	UP	pleckstrin and Sec7 domain containing 3
ENSMUSG00000053886	72281	protein-coding	Sh2d4a	1.23004	5.09111e-10	1.89481e-08	167.752	0.197875	6.21627	UP	SH2 domain containing 4A
ENSMUSG00000036246	78816	protein-coding	Gmip	-1.05608	7.20419e-09	2.28961e-07	827.947	0.18252	-5.78609	DOWN	Gem-interacting protein
ENSMUSG00000031849	12845	protein-coding	Comp	-3.48399	1.46986e-09	5.11479e-08	524.826	0.57609	-6.04764	DOWN	cartilage oligomeric matrix protein
ENSMUSG00000049988	211228	protein-coding	Lrrc25	-3.44063	1.3223e-06	3.00591e-05	182.972	0.711406	-4.83637	DOWN	leucine rich repeat containing 25
ENSMUSG00000000792	114479	protein-coding	Slc5a5	-2.94687	4.04333e-06	8.44494e-05	19.844	0.639352	-4.60914	DOWN	solute carrier family 5 (sodium iodide symporter), member 5
ENSMUSG00000034845	84094	protein-coding	Plvap	-2.66087	0.000116623	0.00170793	48.9948	0.690576	-3.85312	DOWN	plasmalemma vesicle associated protein
ENSMUSG00000031808	26457	protein-coding	Slc27a1	-1.36092	0.000238371	0.00322607	1424.18	0.370375	-3.67444	DOWN	solute carrier family 27 (fatty acid transporter), member 1
ENSMUSG00000031803	72297	protein-coding	B3gnt3	-5.81848	1.52782e-18	1.17707e-16	70.5209	0.662124	-8.78761	DOWN	UDP-GlcNAc:betaGal beta-1,3-N-acetylglucosaminyltransferase 3
ENSMUSG00000037940	234515	protein-coding	Inpp4b	-2.51057	2.43497e-09	8.25544e-08	259.599	0.42083	-5.96576	DOWN	inositol polyphosphate-4-phosphatase, type II
ENSMUSG00000031712	16168	protein-coding	Il15	-2.79678	2.3384e-17	1.6477e-15	68.6114	0.329979	-8.47562	DOWN	interleukin 15
ENSMUSG00000003824	71846	protein-coding	Syce2	-2.03713	1.59254e-09	5.5223e-08	113.154	0.337569	-6.0347	DOWN	synaptonemal complex central element protein 2
ENSMUSG00000045333	94187	protein-coding	Zfp423	-2.33141	0.000115188	0.00169165	250.721	0.604597	-3.85615	DOWN	zinc finger protein 423
ENSMUSG00000031659	11513	protein-coding	Adcy7	-2.1472	3.50146e-20	2.96277e-18	1987.39	0.233331	-9.20237	DOWN	adenylate cyclase 7
ENSMUSG00000031662	71607	protein-coding	Snx20	-4.22583	1.35767e-27	1.71222e-25	120.451	0.388222	-10.8851	DOWN	sorting nexin 20
ENSMUSG00000031665	58198	protein-coding	Sall1	-10.773	4.04244e-19	3.1762e-17	169.957	1.2056	-8.9358	DOWN	spalt like transcription factor 1
ENSMUSG00000043668	244579	protein-coding	Tox3	-7.02571	2.51433e-07	6.50767e-06	12.6874	1.36246	-5.15663	DOWN	TOX high mobility group box family member 3
ENSMUSG00000031748	14681	protein-coding	Gnao1	2.20452	1.56501e-05	0.000289059	2811.83	0.510383	4.31933	UP	guanine nucleotide binding protein, alpha O
ENSMUSG00000031785	14766	protein-coding	Adgrg1	1.91366	0.000117704	0.00171996	450.07	0.496943	3.85086	UP	adhesion G protein-coupled receptor G1
ENSMUSG00000036510	12564	protein-coding	Cdh8	-8.30448	4.20451e-11	1.77883e-09	30.6132	1.25889	-6.59669	DOWN	cadherin 8
ENSMUSG00000014776	78688	protein-coding	Nol3	1.76874	5.60202e-05	0.000898847	747.53	0.439004	4.02898	UP	nucleolar protein 3 (apoptosis repressor with CARD domain)
ENSMUSG00000014791	234683	protein-coding	Elmo3	-1.38008	7.16288e-07	1.72327e-05	66.9645	0.278417	-4.95689	DOWN	engulfment and cell motility 3
ENSMUSG00000014846	67971	protein-coding	Tppp3	-1.75892	7.46672e-18	5.53712e-16	194.059	0.204347	-8.60751	DOWN	tubulin polymerization-promoting protein family member 3
ENSMUSG00000053687	319446	protein-coding	Dpep2	-3.94108	3.58874e-24	3.75963e-22	225.226	0.388582	-10.1422	DOWN	dipeptidase 2
ENSMUSG00000115067	319446	protein-coding	Dpep2	-3.99246	2.02738e-22	1.94865e-20	221.91	0.409886	-9.74041	DOWN	dipeptidase 2
ENSMUSG00000000303	12550	protein-coding	Cdh1	-2.44462	4.47897e-05	0.000734744	27.4835	0.598985	-4.08127	DOWN	cadherin 1
ENSMUSG00000044676	234725	protein-coding	Zfp612	-1.57735	3.09206e-08	9.07004e-07	191.368	0.284918	-5.53614	DOWN	zinc finger protein 612
ENSMUSG00000046844	270097	protein-coding	Vat1l	-7.26186	5.34326e-34	9.04244e-32	190.252	0.597399	-12.1558	DOWN	vesicle amine transport protein 1 like
ENSMUSG00000031827	72042	protein-coding	Cotl1	-2.13351	6.1757e-08	1.74435e-06	3084.69	0.394099	-5.41364	DOWN	coactosin like F-actin binding protein 1
ENSMUSG00000041515	15900	protein-coding	Irf8	-5.25427	2.06826e-46	5.38835e-44	456.587	0.367331	-14.3039	DOWN	interferon regulatory factor 8
ENSMUSG00000031962	12555	protein-coding	Cdh15	-2.76216	0.000186123	0.00257889	17.8085	0.739109	-3.73714	DOWN	cadherin 15
ENSMUSG00000062380	22152	protein-coding	Tubb3	1.08028	0.000246663	0.00331042	1955.95	0.2947	3.6657	UP	tubulin, beta 3 class III
ENSMUSG00000050751	209966	protein-coding	Pgbd5	-4.05291	4.45384e-15	2.6723e-13	68.116	0.516858	-7.84145	DOWN	piggyBac transposable element derived 5
ENSMUSG00000043051	244667	protein-coding	Disc1	-1.95098	5.54265e-06	0.000112477	43.1349	0.429435	-4.54312	DOWN	disrupted in schizophrenia 1
ENSMUSG00000033998	16525	protein-coding	Kcnk1	-3.70576	3.91421e-05	0.000652918	17.5768	0.901099	-4.11249	DOWN	potassium channel, subfamily K, member 1
ENSMUSG00000017491	218772	protein-coding	Rarb	-1.38803	0.000178134	0.00248384	82.3067	0.370323	-3.74816	DOWN	retinoic acid receptor, beta
ENSMUSG00000039357	73068	protein-coding	Fut11	-1.04401	0.000640485	0.00753511	1467.53	0.305816	-3.41386	DOWN	fucosyltransferase 11
ENSMUSG00000015970	218865	protein-coding	Chdh	-2.14483	1.91947e-07	5.06741e-06	41.2792	0.411915	-5.20697	DOWN	choline dehydrogenase
ENSMUSG00000015968	12289	protein-coding	Cacna1d	-3.47353	7.84107e-07	1.87958e-05	142.796	0.703246	-4.93928	DOWN	calcium channel, voltage-dependent, L type, alpha 1D subunit
ENSMUSG00000042286	192187	protein-coding	Stab1	-4.24715	9.81274e-105	9.25201e-102	3608.01	0.195416	-21.7339	DOWN	stabilin 1
ENSMUSG00000041707	69069	protein-coding	Tmem273	-4.5925	3.19297e-14	1.7133e-12	43.9958	0.605052	-7.59025	DOWN	transmembrane protein 273
ENSMUSG00000050666	320736	protein-coding	Vstm4	-3.96529	4.47411e-05	0.000734555	123.752	0.971521	-4.08153	DOWN	V-set and transmembrane domain containing 4
ENSMUSG00000051506	545030	protein-coding	Wdfy4	-4.72757	2.26782e-23	2.27933e-21	403.719	0.474628	-9.96056	DOWN	WD repeat and FYVE domain containing 4
ENSMUSG00000063506	239027	protein-coding	Arhgap22	-1.9057	6.70387e-10	2.46265e-08	184.063	0.30872	-6.17292	DOWN	Rho GTPase activating protein 22
ENSMUSG00000021943	14560	protein-coding	Gdf10	-8.48038	4.11298e-16	2.69659e-14	125.753	1.04243	-8.13519	DOWN	growth differentiation factor 10
ENSMUSG00000071531	432839	protein-coding	Gprin2	-2.78546	1.12944e-05	0.000215235	53.5877	0.634389	-4.39078	DOWN	G protein regulated inducer of neurite outgrowth 2
ENSMUSG00000036242	67419	protein-coding	Armh4	-7.77682	7.54007e-35	1.33298e-32	311.713	0.631502	-12.3148	DOWN	armadillo-like helical domain containing 4
ENSMUSG00000000958	20540	protein-coding	Slc7a7	-1.41345	1.44852e-09	5.0494e-08	272.864	0.233628	-6.04999	DOWN	solute carrier family 7 (cationic amino acid transporter, y+ system), member 7
ENSMUSG00000022180	50934	protein-coding	Slc7a8	-4.09735	1.10681e-128	1.56535e-125	914.784	0.169777	-24.1337	DOWN	solute carrier family 7 (cationic amino acid transporter, y+ system), member 8
ENSMUSG00000040432	57260	protein-coding	Ltb4r2	-2.44406	3.18642e-06	6.84285e-05	57.862	0.524653	-4.65842	DOWN	leukotriene B4 receptor 2
ENSMUSG00000022223	654795	protein-coding	Sdr39u1	-1.07308	2.33938e-07	6.09469e-06	661.24	0.207555	-5.17012	DOWN	short chain dehydrogenase/reductase family 39U, member 1
ENSMUSG00000022229	192113	protein-coding	Atp12a	-7.54757	2.44659e-14	1.32719e-12	98.4015	0.989888	-7.62467	DOWN	ATPase, H+/K+ transporting, nongastric, alpha polypeptide
ENSMUSG00000000365	30054	protein-coding	Rnf17	-4.2166	3.24111e-06	6.93773e-05	17.013	0.905838	-4.65492	DOWN	ring finger protein 17
ENSMUSG00000046352	14619	protein-coding	Gjb2	3.02065	0.000595105	0.00710905	3076.31	0.879671	3.43384	UP	gap junction protein, beta 2
ENSMUSG00000021974	14180	protein-coding	Fgf9	-6.19239	1.11332e-10	4.4623e-09	39.0779	0.959956	-6.4507	DOWN	fibroblast growth factor 9
ENSMUSG00000044461	219134	protein-coding	Shisa2	-7.09344	8.07485e-30	1.15857e-27	144.951	0.625382	-11.3426	DOWN	shisa family member 2
ENSMUSG00000043157	219144	protein-coding	Arl11	-4.3983	6.44138e-28	8.44631e-26	128.442	0.401568	-10.9528	DOWN	ADP-ribosylation factor-like 11
ENSMUSG00000022054	18040	protein-coding	Nefm	-2.53327	0.000102521	0.0015297	21.5036	0.652141	-3.88455	DOWN	neurofilament, medium polypeptide
ENSMUSG00000022055	18039	protein-coding	Nefl	-6.26906	2.6124e-05	0.000453732	7.49943	1.49091	-4.20486	DOWN	neurofilament, light polypeptide
ENSMUSG00000014813	20855	protein-coding	Stc1	-2.00031	0.000553358	0.00668451	616.705	0.579212	-3.4535	DOWN	stanniocalcin 1
ENSMUSG00000022096	15460	protein-coding	Hr	-1.33359	1.9798e-05	0.000353472	166.829	0.312525	-4.26716	DOWN	lysine demethylase and nuclear receptor corepressor
ENSMUSG00000022102	13449	protein-coding	Dok2	-5.33437	4.08042e-65	1.87889e-62	476.589	0.313032	-17.041	DOWN	docking protein 2
ENSMUSG00000021998	18826	protein-coding	Lcp1	-4.20544	8.54152e-23	8.41403e-21	6577.23	0.42791	-9.82786	DOWN	lymphocyte cytosolic protein 1
ENSMUSG00000022014	108670	protein-coding	Epsti1	-4.70729	3.44084e-10	1.32032e-08	79.9806	0.749868	-6.27749	DOWN	epithelial stromal interaction 1
ENSMUSG00000035566	219228	protein-coding	Pcdh17	-7.13566	1.22738e-40	2.64153e-38	223.143	0.534612	-13.3474	DOWN	protocadherin 17
ENSMUSG00000050505	219257	protein-coding	Pcdh20	-4.22241	4.47176e-18	3.35382e-16	71.9269	0.487233	-8.6661	DOWN	protocadherin 20
ENSMUSG00000098557	239217	protein-coding	Kctd12	-1.54144	8.62855e-17	5.9528e-15	11619.3	0.185219	-8.32228	DOWN	potassium channel tetramerisation domain containing 12
ENSMUSG00000022122	13618	protein-coding	Ednrb	-5.06616	5.69237e-08	1.62171e-06	437.047	0.933303	-5.4282	DOWN	endothelin receptor type B
ENSMUSG00000022132	58187	protein-coding	Cldn10	-4.2916	1.58033e-06	3.55444e-05	28.2685	0.893935	-4.8008	DOWN	claudin 10
ENSMUSG00000053465	50787	protein-coding	Hs6st3	-3.77956	3.71284e-06	7.85409e-05	18.0805	0.816876	-4.62684	DOWN	heparan sulfate 6-O-sulfotransferase 3
ENSMUSG00000051212	321019	protein-coding	Gpr183	-5.85431	7.20437e-24	7.4295e-22	253.109	0.581135	-10.0739	DOWN	G protein-coupled receptor 183
ENSMUSG00000041703	65100	protein-coding	Zic5	-7.04932	2.00751e-08	6.07778e-07	25.1701	1.25626	-5.61135	DOWN	zinc finger protein of the cerebellum 5
ENSMUSG00000061524	22772	protein-coding	Zic2	-10.2693	1.46008e-17	1.05896e-15	119.675	1.20387	-8.53027	DOWN	zinc finger protein of the cerebellum 2
ENSMUSG00000025888	12362	protein-coding	Casp1	-3.81852	1.88049e-05	0.000337873	150.925	0.892463	-4.27863	DOWN	caspase 1
ENSMUSG00000031997	22068	protein-coding	Trpc6	-5.73696	2.9359e-06	6.33923e-05	19.009	1.22709	-4.67525	DOWN	transient receptor potential cation channel, subfamily C, member 6
ENSMUSG00000031870	18667	protein-coding	Pgr	-7.9321	3.46026e-10	1.32265e-08	23.7191	1.26375	-6.27661	DOWN	progesterone receptor
ENSMUSG00000074505	270120	protein-coding	Fat3	-4.21891	1.08217e-61	4.65803e-59	261.119	0.254557	-16.5736	DOWN	FAT atypical cadherin 3
ENSMUSG00000004098	53867	protein-coding	Col5a3	-1.44759	0.000834149	0.00943241	7796.16	0.433253	-3.34121	DOWN	collagen, type V, alpha 3
ENSMUSG00000038884	319278	protein-coding	Shfl	-2.29633	3.87328e-22	3.66942e-20	171.186	0.237361	-9.67441	DOWN	shiftless antiviral inhibitor of ribosomal frameshifting
ENSMUSG00000037405	15894	protein-coding	Icam1	-3.51357	2.28818e-08	6.83349e-07	637.215	0.628695	-5.58867	DOWN	intercellular adhesion molecule 1
ENSMUSG00000057191	382062	protein-coding	AB124611	-4.54757	1.10767e-49	3.22528e-47	154.565	0.306878	-14.8188	DOWN	cDNA sequence AB124611
ENSMUSG00000040146	71746	protein-coding	Rgl3	1.46639	4.45012e-11	1.87873e-09	394.46	0.222576	6.58826	UP	ral guanine nucleotide dissociation stimulator-like 3
ENSMUSG00000001348	11433	protein-coding	Acp5	-4.19547	2.39354e-08	7.10526e-07	304.793	0.751762	-5.58084	DOWN	acid phosphatase 5, tartrate resistant
ENSMUSG00000036395	244757	protein-coding	Glb1l2	-5.11478	2.68568e-05	0.000464424	12.4555	1.21821	-4.1986	DOWN	galactosidase, beta 1-like 2
ENSMUSG00000034275	235086	protein-coding	Igsf9b	-1.12338	7.49474e-05	0.00116116	1239.17	0.283682	-3.96001	DOWN	immunoglobulin superfamily, member 9B
ENSMUSG00000059974	235106	protein-coding	Ntm	-7.13009	9.13066e-08	2.52496e-06	13.6379	1.33442	-5.34323	DOWN	neurotrimin
ENSMUSG00000031994	30806	protein-coding	Adamts8	-7.11234	2.10956e-07	5.52504e-06	13.4544	1.37055	-5.18941	DOWN	ADAM metallopeptidase with thrombospondin type 1 motif 8
ENSMUSG00000031995	19143	protein-coding	St14	-2.36901	1.78465e-06	3.95701e-05	125.529	0.495982	-4.7764	DOWN	suppression of tumorigenicity 14 (colon carcinoma)
ENSMUSG00000032036	67703	protein-coding	Kirrel3	-2.63249	5.49772e-07	1.35729e-05	384.436	0.52565	-5.00807	DOWN	kirre like nephrin family adhesion molecule 3
ENSMUSG00000038119	57810	protein-coding	Cdon	-1.47987	6.09098e-09	1.95464e-07	5219.85	0.254525	-5.81424	DOWN	cell adhesion molecule-related/down-regulated by oncogenes
ENSMUSG00000032122	56857	protein-coding	Slc37a2	-3.43626	6.01374e-20	5.02414e-18	1582.42	0.37579	-9.14408	DOWN	solute carrier family 37 (glycerol-3-phosphate transporter), member 2
ENSMUSG00000032020	72828	protein-coding	Ubash3b	-2.25568	1.07569e-26	1.2987e-24	414.819	0.210912	-10.6949	DOWN	ubiquitin associated and SH3 domain containing, B
ENSMUSG00000032109	270151	protein-coding	Nlrx1	-1.15703	3.63973e-08	1.0598e-06	614.719	0.210082	-5.5075	DOWN	NLR family member X1
ENSMUSG00000070304	72821	protein-coding	Scn2b	-5.21003	1.03289e-05	0.000198748	13.2545	1.18137	-4.41017	DOWN	sodium channel, voltage-gated, type II, beta
ENSMUSG00000046480	399548	protein-coding	Scn4b	-4.11479	0.000689471	0.00801145	9.44916	1.21247	-3.39373	DOWN	sodium channel, type IV, beta
ENSMUSG00000032089	16154	protein-coding	Il10ra	-3.87133	6.16653e-15	3.62306e-13	172.869	0.496292	-7.80049	DOWN	interleukin 10 receptor, alpha
ENSMUSG00000066705	59095	protein-coding	Fxyd6	-2.03051	0.000185351	0.00256999	1950.84	0.543181	-3.73819	DOWN	FXYD domain-containing ion transport regulator 6
ENSMUSG00000059412	11936	protein-coding	Fxyd2	-3.62151	8.79211e-12	3.912e-10	503.35	0.530623	-6.82501	DOWN	FXYD domain-containing ion transport regulator 2
ENSMUSG00000032076	54725	protein-coding	Cadm1	-5.76572	6.76472e-176	3.34854e-172	1363.84	0.203906	-28.2763	DOWN	cell adhesion molecule 1
ENSMUSG00000066687	235320	protein-coding	Zbtb16	-6.01403	6.92244e-06	0.000136927	12.4467	1.33762	-4.49606	DOWN	zinc finger and BTB domain containing 16
ENSMUSG00000055069	270160	protein-coding	Rab39	-5.01449	1.73447e-09	6.00394e-08	29.1806	0.832846	-6.0209	DOWN	RAB39, member RAS oncogene family
ENSMUSG00000074345	244882	protein-coding	Tnfaip8l3	-10.2551	1.63352e-17	1.17614e-15	118.639	1.20403	-8.51727	DOWN	tumor necrosis factor, alpha-induced protein 8-like 3
ENSMUSG00000046167	235379	protein-coding	Gldn	-6.72787	5.90511e-22	5.54129e-20	94.1645	0.698551	-9.63117	DOWN	gliomedin
ENSMUSG00000032291	12903	protein-coding	Crabp1	-4.74207	4.43775e-07	1.11366e-05	5687.86	0.939181	-5.04915	DOWN	cellular retinoic acid binding protein I
ENSMUSG00000032322	19200	protein-coding	Pstpip1	-1.03288	1.86589e-09	6.44757e-08	281.849	0.171887	-6.00907	DOWN	proline-serine-threonine phosphatase-interacting protein 1
ENSMUSG00000032243	319480	protein-coding	Itga11	1.17225	0.000663311	0.00776213	24265.7	0.344341	3.40431	UP	integrin alpha 11
ENSMUSG00000032373	76459	protein-coding	Car12	-2.6977	1.54234e-08	4.73896e-07	426.123	0.476897	-5.65679	DOWN	carbonic anhydrase 12
ENSMUSG00000047990	244911	protein-coding	C2cd4a	-7.89766	6.83125e-24	7.08161e-22	168.732	0.783564	-10.0792	DOWN	C2 calcium-dependent domain containing 4A
ENSMUSG00000013584	19378	protein-coding	Aldh1a2	-6.16502	5.21165e-15	3.08032e-13	50.9862	0.788195	-7.8217	DOWN	aldehyde dehydrogenase family 1, subfamily A2
ENSMUSG00000007908	208982	protein-coding	Hmgcll1	-3.18385	1.7059e-08	5.22054e-07	82.713	0.564567	-5.63945	DOWN	3-hydroxymethyl-3-methylglutaryl-Coenzyme A lyase-like 1
ENSMUSG00000032368	22771	protein-coding	Zic1	-6.19438	8.49541e-15	4.94733e-13	388.892	0.798248	-7.75996	DOWN	zinc finger protein of the cerebellum 1
ENSMUSG00000036972	22774	protein-coding	Zic4	-6.23525	3.01022e-22	2.8655e-20	94.6037	0.642799	-9.70016	DOWN	zinc finger protein of the cerebellum 4
ENSMUSG00000033350	54371	protein-coding	Chst2	-1.16826	4.92343e-05	0.000802337	2720.02	0.287803	-4.05923	DOWN	carbohydrate sulfotransferase 2
ENSMUSG00000049493	102502	protein-coding	Pls1	-3.89475	9.72502e-07	2.29233e-05	47.8062	0.795314	-4.89712	DOWN	plastin 1 (I-isoform)
ENSMUSG00000032554	22041	protein-coding	Trf	-3.98366	1.16224e-35	2.09204e-33	162.591	0.319594	-12.4648	DOWN	transferrin
ENSMUSG00000042757	81907	protein-coding	Tmem108	-4.24535	1.74701e-06	3.88225e-05	34.2235	0.888022	-4.78068	DOWN	transmembrane protein 108
ENSMUSG00000045322	81897	protein-coding	Tlr9	-4.6659	5.71658e-07	1.40957e-05	85.2119	0.933076	-5.00055	DOWN	toll-like receptor 9
ENSMUSG00000032578	12700	protein-coding	Cish	1.77812	0.000155688	0.00220502	714.11	0.470177	3.78182	UP	cytokine inducible SH2-containing protein
ENSMUSG00000032589	12217	protein-coding	Bsn	-1.07152	0.0006278	0.00742116	95.7102	0.313372	-3.41931	DOWN	bassoon
ENSMUSG00000056724	235627	protein-coding	Nbeal2	-1.40088	2.67006e-26	3.07367e-24	581.939	0.132031	-10.6103	DOWN	neurobeachin-like 2
ENSMUSG00000041012	70031	protein-coding	Cmtm8	-3.27584	1.11099e-10	4.46199e-09	46.6911	0.507802	-6.45102	DOWN	CKLF-like MARVEL transmembrane domain containing 8
ENSMUSG00000052336	13051	protein-coding	Cx3cr1	-6.63258	1.08259e-137	2.14354e-134	3425.51	0.265546	-24.9772	DOWN	C-X3-C motif chemokine receptor 1
ENSMUSG00000041608	215446	protein-coding	Entpd3	-4.9898	1.1603e-08	3.61224e-07	29.174	0.874566	-5.70546	DOWN	ectonucleoside triphosphate diphosphohydrolase 3
ENSMUSG00000032528	22354	protein-coding	Vipr1	-3.64698	8.5994e-08	2.38471e-06	23.6486	0.681159	-5.35408	DOWN	vasoactive intestinal peptide receptor 1
ENSMUSG00000049103	12772	protein-coding	Ccr2	-6.2733	4.29817e-12	1.94301e-10	41.4607	0.905629	-6.92701	DOWN	C-C motif chemokine receptor 2
ENSMUSG00000079227	12774	protein-coding	Ccr5	-5.94277	1.37813e-94	1.09148e-91	957.714	0.288018	-20.6333	DOWN	C-C motif chemokine receptor 5
ENSMUSG00000049721	53897	protein-coding	Gal3st1	-4.40349	4.20223e-22	3.96211e-20	74.4319	0.455562	-9.66607	DOWN	galactose-3-O-sulfotransferase 1
ENSMUSG00000058755	18413	protein-coding	Osm	-5.98595	9.50793e-06	0.000185292	12.1125	1.35182	-4.42807	DOWN	oncostatin M
ENSMUSG00000020473	11568	protein-coding	Aebp1	1.06409	2.94745e-08	8.65869e-07	88108.3	0.191916	5.54453	UP	AE binding protein 1
ENSMUSG00000057897	12323	protein-coding	Camk2b	-1.80052	5.01302e-10	1.86926e-08	89.6192	0.289533	-6.2187	DOWN	calcium/calmodulin-dependent protein kinase II, beta
ENSMUSG00000020437	246177	protein-coding	Myo1g	-4.58523	3.34655e-13	1.66906e-11	448.775	0.629869	-7.27966	DOWN	myosin IG
ENSMUSG00000050830	319922	protein-coding	Vwc2	-6.8091	1.55667e-06	3.51049e-05	10.8324	1.41743	-4.80382	DOWN	von Willebrand factor C domain containing 2
ENSMUSG00000018654	22778	protein-coding	Ikzf1	-4.89638	8.06711e-17	5.58492e-15	422.912	0.587783	-8.33025	DOWN	IKAROS family zinc finger 1
ENSMUSG00000020173	12808	protein-coding	Cobl	2.13441	0.000314766	0.00408948	1181.91	0.592425	3.60283	UP	cordon-bleu WH2 repeat
ENSMUSG00000048834	211739	protein-coding	Vstm2a	-5.6556	1.22451e-06	2.81594e-05	17.9987	1.16571	-4.85163	DOWN	V-set and transmembrane domain containing 2A
ENSMUSG00000020120	56193	protein-coding	Plek	-3.57199	1.90938e-24	2.01094e-22	2081.48	0.35007	-10.2037	DOWN	pleckstrin
ENSMUSG00000044629	380686	protein-coding	Cnrip1	-2.05763	0.000660165	0.00772991	336.946	0.604189	-3.40561	DOWN	cannabinoid receptor interacting protein 1
ENSMUSG00000000861	14025	protein-coding	Bcl11a	-10.6686	8.56938e-19	6.68007e-17	158.105	1.20517	-8.85235	DOWN	BCL11 transcription factor A
ENSMUSG00000002699	16822	protein-coding	Lcp2	-3.68884	6.08316e-08	1.72066e-06	290.471	0.681057	-5.41634	DOWN	lymphocyte cytosolic protein 2
ENSMUSG00000020143	94176	protein-coding	Dock2	-4.12078	1.30841e-15	8.19826e-14	1091.93	0.515497	-7.9938	DOWN	dedicator of cyto-kinesis 2
ENSMUSG00000010803	14394	protein-coding	Gabra1	-6.62748	7.48356e-21	6.58553e-19	105.38	0.707558	-9.3667	DOWN	gamma-aminobutyric acid type A receptor subunit alpha 1
ENSMUSG00000055415	319767	protein-coding	Atp10b	-3.48765	1.6999e-07	4.51179e-06	23.4988	0.66692	-5.22948	DOWN	ATPase, class V, type 10B
ENSMUSG00000046491	69183	protein-coding	C1qtnf2	-3.80122	2.8736e-08	8.46685e-07	238.882	0.685032	-5.54897	DOWN	C1q and tumor necrosis factor related protein 2
ENSMUSG00000044707	380694	protein-coding	Ccnjl	-3.85541	1.43766e-05	0.000267284	16.1123	0.888747	-4.33803	DOWN	cyclin J-like
ENSMUSG00000020399	171285	protein-coding	Havcr2	-2.16452	9.8178e-05	0.00147602	330.259	0.55571	-3.89505	DOWN	hepatitis A virus cellular receptor 2
ENSMUSG00000058163	432555	protein-coding	Gm5431	-3.44092	2.64798e-16	1.77128e-14	45.9742	0.420221	-8.18837	DOWN	predicted gene 5431
ENSMUSG00000020377	17001	protein-coding	Ltc4s	-1.29587	0.000340722	0.00438072	39.2968	0.361754	-3.58219	DOWN	leukotriene C4 synthase
ENSMUSG00000036545	216725	protein-coding	Adamts2	1.2425	3.62848e-08	1.05912e-06	10965.1	0.22558	5.50804	UP	ADAM metallopeptidase with thrombospondin type 1 motif 2
ENSMUSG00000036264	320027	protein-coding	Fstl4	-3.04914	7.09274e-05	0.00110841	14.5259	0.767435	-3.97315	DOWN	follistatin-like 4
ENSMUSG00000032691	216799	protein-coding	Nlrp3	-4.79659	3.06717e-17	2.14593e-15	199.466	0.568048	-8.44398	DOWN	NLR family, pyrin domain containing 3
ENSMUSG00000010142	57916	protein-coding	Tnfrsf13b	-4.72504	1.13575e-07	3.10177e-06	79.4999	0.890921	-5.30355	DOWN	tumor necrosis factor receptor superfamily, member 13b
ENSMUSG00000042436	76293	protein-coding	Mfap4	-3.1085	0.000109348	0.00161574	4594.52	0.803468	-3.86885	DOWN	microfibrillar-associated protein 4
ENSMUSG00000004837	71520	protein-coding	Grap	-4.25612	2.24157e-06	4.89722e-05	75.3486	0.899753	-4.73033	DOWN	GRB2-related adaptor protein
ENSMUSG00000042371	109342	protein-coding	Slc5a10	-3.4035	9.50023e-05	0.00143263	19.9512	0.872018	-3.90301	DOWN	solute carrier family 5 (sodium/glucose cotransporter), member 10
ENSMUSG00000042377	69640	protein-coding	Fam83g	-3.72011	2.55656e-08	7.57782e-07	116.418	0.667959	-5.56937	DOWN	family with sequence similarity 83, member G
ENSMUSG00000047342	192651	protein-coding	Zfp286	-1.68394	3.32637e-11	1.43178e-09	319.91	0.253937	-6.63135	DOWN	zinc finger protein 286
ENSMUSG00000070407	54710	protein-coding	Hs3st3b1	-2.25714	1.91195e-08	5.79732e-07	479.464	0.401641	-5.61979	DOWN	heparan sulfate (glucosamine) 3-O-sulfotransferase 3B1
ENSMUSG00000020542	214384	protein-coding	Myocd	-2.26595	2.90767e-10	1.12226e-08	64.7295	0.359468	-6.30362	DOWN	myocardin
ENSMUSG00000053930	380702	protein-coding	Shisa6	-5.01973	3.71782e-06	7.85431e-05	39.8678	1.08498	-4.62656	DOWN	shisa family member 6
ENSMUSG00000020908	17883	protein-coding	Myh3	-4.47514	0.00047862	0.00593034	12.0479	1.28138	-3.49245	DOWN	myosin, heavy polypeptide 3, skeletal muscle, embryonic
ENSMUSG00000033196	17882	protein-coding	Myh2	-9.06259	3.49381e-11	1.49735e-09	51.9995	1.36812	-6.6241	DOWN	myosin, heavy polypeptide 2, skeletal muscle, adult
ENSMUSG00000056328	17879	protein-coding	Myh1	-8.73539	3.2289e-11	1.39286e-09	80.8837	1.31642	-6.63573	DOWN	myosin, heavy polypeptide 1, skeletal muscle, adult
ENSMUSG00000003934	13643	protein-coding	Efnb3	-2.74854	4.03449e-23	4.01422e-21	94.7179	0.277543	-9.90313	DOWN	ephrin B3
ENSMUSG00000018774	12514	protein-coding	Cd68	-4.46886	4.85742e-255	9.61769e-251	2364.35	0.131004	-34.1122	DOWN	CD68 antigen
ENSMUSG00000018566	20528	protein-coding	Slc2a4	-3.41238	8.33291e-10	3.00531e-08	53.132	0.555902	-6.13845	DOWN	solute carrier family 2 (facilitated glucose transporter), member 4
ENSMUSG00000020884	11889	protein-coding	Asgr1	2.88952	0.000594793	0.00710905	13.3453	0.841451	3.43398	UP	asialoglycoprotein receptor 1
ENSMUSG00000060216	216869	protein-coding	Arrb2	-2.27312	6.41312e-132	1.15436e-128	1165.74	0.0930077	-24.4401	DOWN	arrestin, beta 2
ENSMUSG00000018451	103712	protein-coding	6330403K07Rik	-4.5873	4.69537e-50	1.43028e-47	306.047	0.308362	-14.8763	DOWN	RIKEN cDNA 6330403K07 gene
ENSMUSG00000069830	195046	protein-coding	Nlrp1a	-4.36664	2.09927e-07	5.51266e-06	18.8161	0.841304	-5.19033	DOWN	NLR family, pyrin domain containing 1A
ENSMUSG00000070390	637515	protein-coding	Nlrp1b	-4.68643	1.65618e-22	1.59963e-20	65.4872	0.480121	-9.76094	DOWN	NLR family, pyrin domain containing 1B
ENSMUSG00000020788	53313	protein-coding	Atp2a3	-2.53676	3.41488e-08	9.9874e-07	179.518	0.459665	-5.51871	DOWN	ATPase, Ca++ transporting, ubiquitous
ENSMUSG00000000753	20317	protein-coding	Serpinf1	1.16326	1.56839e-05	0.000289414	54167.1	0.269345	4.31886	UP	serine (or cysteine) peptidase inhibitor, clade F, member 1
ENSMUSG00000020848	13447	protein-coding	Doc2b	1.7273	0.000875059	0.00980542	414.748	0.519036	3.32789	UP	double C2, beta
ENSMUSG00000017390	11676	protein-coding	Aldoc	-3.0646	8.44474e-07	2.01453e-05	161.01	0.62228	-4.9248	DOWN	aldolase C, fructose-bisphosphate
ENSMUSG00000093938	216984	protein-coding	Evi2b	-5.16209	3.30062e-46	8.48732e-44	577.108	0.36171	-14.2714	DOWN	ecotropic viral integration site 2b
ENSMUSG00000078771	14017	protein-coding	Evi2a	-2.89948	6.43133e-05	0.00101305	572.411	0.725522	-3.9964	DOWN	ecotropic viral integration site 2a
ENSMUSG00000020709	216991	protein-coding	Adap2	-2.75911	2.6097e-15	1.59975e-13	64.3944	0.348889	-7.90828	DOWN	ArfGAP with dual PH domains 2
ENSMUSG00000035352	20293	protein-coding	Ccl12	-4.69532	1.50428e-19	1.22571e-17	61.2108	0.519138	-9.04444	DOWN	C-C motif chemokine ligand 12
ENSMUSG00000020701	270893	protein-coding	Tmem132e	-8.3857	1.29609e-11	5.74106e-10	32.4363	1.23882	-6.76907	DOWN	transmembrane protein 132E
ENSMUSG00000054404	327978	protein-coding	Slfn5	-5.08962	1.16084e-11	5.15351e-10	595.694	0.750128	-6.785	DOWN	schlafen 5
ENSMUSG00000069793	237886	protein-coding	Slfn9	-2.40648	3.52225e-11	1.50627e-09	661.365	0.363358	-6.6229	DOWN	schlafen 9
ENSMUSG00000018986	20557	protein-coding	Slfn3	-5.16733	4.29955e-07	1.08309e-05	19.295	1.02218	-5.05519	DOWN	schlafen 3
ENSMUSG00000035085	66330	protein-coding	1700020L24Rik	1.08312	1.57596e-09	5.47438e-08	255.401	0.179432	6.03639	UP	RIKEN cDNA 1700020L24 gene
ENSMUSG00000020682	118453	protein-coding	Mmp28	1.16029	1.54399e-12	7.26154e-11	807.935	0.164104	7.07048	UP	matrix metallopeptidase 28 (epilysin)
ENSMUSG00000000094	21387	protein-coding	Tbx4	-12.3635	2.02752e-25	2.18179e-23	996.033	1.18661	-10.4192	DOWN	T-box 4
ENSMUSG00000048616	18121	protein-coding	Nog	-1.18882	2.95251e-05	0.00050527	93.3366	0.284605	-4.1771	DOWN	noggin
ENSMUSG00000001508	20391	protein-coding	Sgca	1.83613	0.000342176	0.00439655	36.7045	0.512729	3.58108	UP	sarcoglycan, alpha (dystrophin-associated glycoprotein)
ENSMUSG00000038811	14710	protein-coding	Gngt2	-3.77162	1.33434e-09	4.66783e-08	50.7164	0.622051	-6.06321	DOWN	guanine nucleotide binding protein (G protein), gamma transducing activity polypeptide 2
ENSMUSG00000017417	72324	protein-coding	Plxdc1	-1.33994	3.74048e-05	0.00062552	100.599	0.324995	-4.12295	DOWN	plexin domain containing 1
ENSMUSG00000034947	217203	protein-coding	Tmem106a	-2.22079	1.72109e-06	3.82894e-05	1082.15	0.464242	-4.78369	DOWN	transmembrane protein 106A
ENSMUSG00000034708	14824	protein-coding	Grn	-1.00718	2.17465e-05	0.000384104	26041.3	0.237197	-4.24616	DOWN	granulin
ENSMUSG00000055805	57778	protein-coding	Fmnl1	-5.12033	1.70401e-55	6.24802e-53	1851.52	0.326293	-15.6924	DOWN	formin-like 1
ENSMUSG00000034255	544817	protein-coding	Arhgap27	-1.97454	1.3494e-07	3.66e-06	327.249	0.374533	-5.27201	DOWN	Rho GTPase activating protein 27
ENSMUSG00000019590	13056	protein-coding	Cyb561	-1.98092	1.78158e-12	8.31963e-11	120.567	0.280958	-7.05059	DOWN	cytochrome b-561
ENSMUSG00000020681	11421	protein-coding	Ace	-2.87907	0.000265101	0.00351809	199.757	0.78939	-3.64721	DOWN	angiotensin I converting enzyme
ENSMUSG00000001029	15896	protein-coding	Icam2	-2.5604	0.00068375	0.00796836	9.77723	0.753944	-3.39601	DOWN	intercellular adhesion molecule 2
ENSMUSG00000040528	380732	protein-coding	Milr1	-4.01604	9.66197e-20	7.93805e-18	365.304	0.441678	-9.09269	DOWN	mast cell immunoglobulin like receptor 1
ENSMUSG00000041920	104681	protein-coding	Slc16a6	-1.11095	4.70569e-06	9.72575e-05	314.728	0.242699	-4.5775	DOWN	solute carrier family 16 (monocarboxylic acid transporters), member 6
ENSMUSG00000020620	27404	protein-coding	Abca8b	-1.18168	1.07166e-05	0.00020561	167.995	0.26843	-4.40218	DOWN	ATP-binding cassette, sub-family A member 8b
ENSMUSG00000041797	217262	protein-coding	Abca9	-1.92607	5.73269e-05	0.00091686	307.4	0.4787	-4.02355	DOWN	ATP-binding cassette, sub-family A member 9
ENSMUSG00000034652	217303	protein-coding	Cd300a	-5.00783	3.22269e-30	4.72661e-28	116.701	0.438412	-11.4226	DOWN	CD300A molecule
ENSMUSG00000063193	217304	protein-coding	Cd300lb	-3.35789	2.21931e-16	1.49464e-14	374.656	0.409021	-8.2096	DOWN	CD300 molecule like family member B
ENSMUSG00000044811	140497	protein-coding	Cd300c2	-3.34171	1.19249e-29	1.69865e-27	163.363	0.295507	-11.3084	DOWN	CD300C molecule 2
ENSMUSG00000047798	246746	protein-coding	Cd300lf	-3.89643	2.86015e-07	7.33563e-06	19.5111	0.759178	-5.13244	DOWN	CD300 molecule like family member F
ENSMUSG00000020758	192897	protein-coding	Itgb4	-1.48776	5.2993e-07	1.31651e-05	142.268	0.296653	-5.01515	DOWN	integrin beta 4
ENSMUSG00000057948	70450	protein-coding	Unc13d	-2.44134	6.66482e-08	1.87182e-06	52.5139	0.452101	-5.39998	DOWN	unc-13 homolog D
ENSMUSG00000050106	217356	protein-coding	Tmc8	-1.29649	0.000178444	0.00248642	41.4487	0.345941	-3.74773	DOWN	transmembrane channel-like gene family 8
ENSMUSG00000025375	11302	protein-coding	Aatk	-2.11529	3.41969e-06	7.28847e-05	43.6805	0.455503	-4.64385	DOWN	apoptosis-associated tyrosine kinase
ENSMUSG00000046159	12671	protein-coding	Chrm3	-3.91341	2.9827e-06	6.43327e-05	60.6186	0.83763	-4.67201	DOWN	cholinergic receptor, muscarinic 3, cardiac
ENSMUSG00000021314	218038	protein-coding	Amph	-5.31063	3.78195e-06	7.94933e-05	14.2336	1.14874	-4.62302	DOWN	amphiphysin
ENSMUSG00000038883	67000	protein-coding	Prl3a1	-6.38306	8.14029e-07	1.94894e-05	15.9241	1.29422	-4.93197	DOWN	prolactin family 3, subfamily a, member 1
ENSMUSG00000038415	15220	protein-coding	Foxq1	-3.61291	4.42654e-06	9.18717e-05	16.283	0.787079	-4.59028	DOWN	forkhead box Q1
ENSMUSG00000038402	14238	protein-coding	Foxf2	-2.37557	7.48362e-09	2.37081e-07	156.039	0.41102	-5.77969	DOWN	forkhead box F2
ENSMUSG00000021423	17084	protein-coding	Ly86	-4.84691	4.69155e-14	2.48376e-12	174.411	0.642807	-7.54023	DOWN	lymphocyte antigen 86
ENSMUSG00000021360	14538	protein-coding	Gcnt2	1.30168	5.22981e-14	2.76134e-12	910.601	0.172957	7.52605	UP	glucosaminyl (N-acetyl) transferase 2 (I blood group)
ENSMUSG00000044164	328234	protein-coding	Rnf182	-2.58951	1.67126e-06	3.73065e-05	24.7624	0.540653	-4.78959	DOWN	ring finger protein 182
ENSMUSG00000015396	12522	protein-coding	Cd83	-3.26884	5.45316e-11	2.2779e-09	29.9526	0.49845	-6.55801	DOWN	CD83 antigen
ENSMUSG00000038068	218215	protein-coding	Rnf144b	-1.07897	6.08814e-06	0.000122009	285.279	0.238536	-4.52331	DOWN	ring finger protein 144B
ENSMUSG00000021381	12022	protein-coding	Barx1	-6.78022	4.8522e-10	1.81271e-08	38.8085	1.0894	-6.22381	DOWN	BarH-like homeobox 1
ENSMUSG00000021384	66329	protein-coding	Susd3	-5.58364	5.15479e-30	7.44999e-28	111.956	0.490578	-11.3818	DOWN	sushi domain containing 3
ENSMUSG00000048368	27047	protein-coding	Omd	-2.04219	3.2917e-10	1.26555e-08	593.982	0.324964	-6.28438	DOWN	osteomodulin
ENSMUSG00000021396	75124	protein-coding	Nxnl2	-4.94484	5.58161e-05	0.000897044	11.3388	1.22706	-4.02983	DOWN	nucleoredoxin-like 2
ENSMUSG00000021451	20354	protein-coding	Sema4d	-4.01206	2.80041e-105	2.91832e-102	973.741	0.184112	-21.7914	DOWN	sema domain, immunoglobulin domain (Ig), transmembrane domain (TM) and short cytoplasmic domain, (semaphorin) 4D
ENSMUSG00000025877	212032	protein-coding	Hk3	-4.84136	2.4066e-20	2.0628e-18	734.069	0.523811	-9.24256	DOWN	hexokinase 3
ENSMUSG00000052087	51791	protein-coding	Rgs14	-7.52947	3.47587e-18	2.63687e-16	97.7928	0.865979	-8.69475	DOWN	regulator of G-protein signaling 14
ENSMUSG00000035711	27261	protein-coding	Dok3	-3.33751	1.84679e-19	1.47445e-17	253.262	0.36993	-9.022	DOWN	docking protein 3
ENSMUSG00000049625	212937	protein-coding	Tifab	-5.08419	1.97058e-27	2.45393e-25	85.8866	0.468542	-10.8511	DOWN	TRAF-interacting protein with forkhead-associated domain, family member B
ENSMUSG00000021508	57266	protein-coding	Cxcl14	-3.89333	2.67056e-05	0.000462645	3452.89	0.927009	-4.19988	DOWN	C-X-C motif chemokine ligand 14
ENSMUSG00000014164	100503085	protein-coding	Klhl3	-2.52756	1.24758e-09	4.38757e-08	126.946	0.416127	-6.07401	DOWN	kelch-like 3
ENSMUSG00000055254	18212	protein-coding	Ntrk2	-6.05796	5.06563e-15	3.02107e-13	145.608	0.774153	-7.82527	DOWN	neurotrophic tyrosine kinase, receptor, type 2
ENSMUSG00000033063	238680	protein-coding	Cntnap3	-5.26218	1.23223e-07	3.36062e-06	20.548	0.994994	-5.28865	DOWN	contactin associated protein-like 3
ENSMUSG00000021536	210044	protein-coding	Adcy2	-3.51157	0.000503872	0.00618442	323.052	1.00945	-3.47869	DOWN	adenylate cyclase 2
ENSMUSG00000052981	76980	protein-coding	Ube2ql1	-3.44565	4.34228e-07	1.09247e-05	18.7281	0.681861	-5.05331	DOWN	ubiquitin-conjugating enzyme E2Q family-like 1
ENSMUSG00000049538	271127	protein-coding	Adamts16	-2.46538	1.99289e-05	0.000354982	17.2709	0.577957	-4.26569	DOWN	ADAM metallopeptidase with thrombospondin type 1 motif 16
ENSMUSG00000021575	11624	protein-coding	Ahrr	-2.64414	2.33559e-05	0.000409607	376.331	0.625074	-4.23013	DOWN	aryl-hydrocarbon receptor repressor
ENSMUSG00000021587	18548	protein-coding	Pcsk1	-4.77156	1.11619e-14	6.42456e-13	49.3833	0.617656	-7.72527	DOWN	proprotein convertase subtilisin/kexin type 1
ENSMUSG00000069171	13865	protein-coding	Nr2f1	1.46572	3.32579e-06	7.10362e-05	1837.41	0.315236	4.6496	UP	nuclear receptor subfamily 2, group F, member 1
ENSMUSG00000005583	17260	protein-coding	Mef2c	-2.31403	1.20572e-20	1.04707e-18	1390.05	0.248388	-9.31621	DOWN	myocyte enhancer factor 2C
ENSMUSG00000021613	12950	protein-coding	Hapln1	-6.01982	5.62122e-24	5.8579e-22	162.838	0.596123	-10.0983	DOWN	hyaluronan and proteoglycan link protein 1
ENSMUSG00000021684	218461	protein-coding	Pde8b	1.26246	1.02556e-05	0.000197916	1414.85	0.286162	4.41171	UP	phosphodiesterase 8B
ENSMUSG00000021676	544963	protein-coding	Iqgap2	-2.13807	0.000148501	0.00211078	1552.2	0.563604	-3.79356	DOWN	IQ motif containing GTPase activating protein 2
ENSMUSG00000078945	17948	protein-coding	Naip2	-3.34416	1.82214e-06	4.03111e-05	159.898	0.700757	-4.77221	DOWN	NLR family, apoptosis inhibitory protein 2
ENSMUSG00000071203	17951	protein-coding	Naip5	-3.43975	6.38694e-09	2.03641e-07	39.3524	0.592417	-5.8063	DOWN	NLR family, apoptosis inhibitory protein 5
ENSMUSG00000021624	17079	protein-coding	Cd180	-2.07132	2.26835e-29	3.16292e-27	886.144	0.184087	-11.2518	DOWN	CD180 antigen
ENSMUSG00000046169	108154	protein-coding	Adamts6	1.02039	4.12149e-09	1.34663e-07	1809.8	0.173559	5.87924	UP	ADAM metallopeptidase with thrombospondin type 1 motif 6
ENSMUSG00000021719	52882	protein-coding	Rgs7bp	-4.52691	5.56038e-16	3.59789e-14	54.4267	0.558976	-8.09858	DOWN	regulator of G-protein signalling 7 binding protein
ENSMUSG00000021720	71816	protein-coding	Rnf180	-3.58612	2.47498e-09	8.36255e-08	102.837	0.601386	-5.9631	DOWN	ring finger protein 180
ENSMUSG00000046006	238875	protein-coding	Gapt	-4.60066	2.3352e-07	6.09469e-06	17.6139	0.889797	-5.17046	DOWN	Grb2-binding adaptor, transmembrane
ENSMUSG00000021701	20620	protein-coding	Plk2	1.29031	7.30664e-05	0.00113589	18852.1	0.325338	3.96607	UP	polo like kinase 2
ENSMUSG00000021758	13206	protein-coding	Ddx4	-6.18077	7.2395e-12	3.22843e-10	38.6497	0.901927	-6.85285	DOWN	DEAD box helicase 4
ENSMUSG00000042379	71690	protein-coding	Esm1	-5.30758	3.24904e-16	2.15876e-14	78.9262	0.650144	-8.1637	DOWN	endothelial cell-specific molecule 1
ENSMUSG00000042258	16392	protein-coding	Isl1	-7.02267	2.10401e-07	5.5178e-06	12.6591	1.35314	-5.18991	DOWN	ISL1 transcription factor, LIM/homeodomain
ENSMUSG00000021730	15165	protein-coding	Hcn1	-3.73295	1.13386e-26	1.35243e-24	140.642	0.349201	-10.69	DOWN	hyperpolarization activated cyclic nucleotide gated potassium channel 1
ENSMUSG00000020658	668212	protein-coding	Efr3b	-1.54551	2.22959e-06	4.88102e-05	417.65	0.326648	-4.73142	DOWN	EFR3 homolog B
ENSMUSG00000043673	238076	protein-coding	Kcns3	-3.57694	0.000496514	0.0061062	63.4966	1.02708	-3.48263	DOWN	potassium voltage-gated channel, delayed-rectifier, subfamily S, member 3
ENSMUSG00000020607	105005	protein-coding	Lratd1	-3.53101	0.000181411	0.00252243	80.9234	0.943214	-3.74359	DOWN	LRAT domain containing 1
ENSMUSG00000036523	268527	protein-coding	Greb1	-1.95538	0.000145339	0.00207178	23.9125	0.514723	-3.7989	DOWN	gene regulated by estrogen in breast cancer protein
ENSMUSG00000020646	67216	protein-coding	Mboat2	-1.0156	1.75815e-05	0.000317911	571.578	0.236538	-4.29358	DOWN	membrane bound O-acyltransferase domain containing 2
ENSMUSG00000063632	20666	protein-coding	Sox11	1.97556	0.000114297	0.00168133	2475.86	0.512061	3.85805	UP	SRY (sex determining region Y)-box 11
ENSMUSG00000036136	104943	protein-coding	Fam110c	2.12583	4.88028e-13	2.39776e-11	94.4979	0.294087	7.22859	UP	family with sequence similarity 110, member C
ENSMUSG00000020573	30955	protein-coding	Pik3cg	-4.56287	1.71935e-15	1.06385e-13	581.082	0.57322	-7.96007	DOWN	phosphatidylinositol-4,5-bisphosphate 3-kinase catalytic subunit gamma
ENSMUSG00000035860	68764	protein-coding	Cdhr3	-6.23231	1.68864e-05	0.00030759	7.28746	1.44852	-4.30252	DOWN	cadherin-related family member 3
ENSMUSG00000004698	79221	protein-coding	Hdac9	-1.11904	1.5038e-16	1.02673e-14	552.49	0.135539	-8.2562	DOWN	histone deacetylase 9
ENSMUSG00000020577	66109	protein-coding	Tspan13	-2.9797	2.12184e-12	9.83899e-11	346.797	0.424083	-7.02623	DOWN	tetraspanin 13
ENSMUSG00000036144	17286	protein-coding	Meox2	-9.7618	1.02702e-20	8.95811e-19	305.699	1.04592	-9.33322	DOWN	mesenchyme homeobox 2
ENSMUSG00000050103	319660	protein-coding	Agmo	-3.98444	1.93583e-09	6.6776e-08	43.6111	0.663729	-6.0031	DOWN	alkylglycerol monooxygenase
ENSMUSG00000020598	319504	protein-coding	Nrcam	-2.20972	3.13892e-07	8.01944e-06	267.046	0.432015	-5.11491	DOWN	neuronal cell adhesion molecule
ENSMUSG00000020953	12810	protein-coding	Coch	-5.98668	3.11728e-10	1.20082e-08	2296.8	0.951349	-6.29283	DOWN	cochlin
ENSMUSG00000035472	217593	protein-coding	Slc25a21	2.09844	1.35437e-05	0.000253704	73.0631	0.482275	4.35113	UP	solute carrier family 25 (mitochondrial oxodicarboxylate carrier), member 21
ENSMUSG00000035451	15375	protein-coding	Foxa1	-4.0307	0.000694219	0.00805245	15.2644	1.18835	-3.39185	DOWN	forkhead box A1
ENSMUSG00000034912	320772	protein-coding	Mdga2	-5.94058	2.19349e-10	8.53264e-09	32.7405	0.935945	-6.34714	DOWN	MAM domain containing glycosylphosphatidylinositol anchor 2
ENSMUSG00000021069	110095	protein-coding	Pygl	-3.39763	2.63903e-09	8.87146e-08	205.92	0.570781	-5.95261	DOWN	liver glycogen phosphorylase
ENSMUSG00000021071	94090	protein-coding	Trim9	-6.21786	1.64517e-08	5.04246e-07	26.4468	1.10134	-5.64569	DOWN	tripartite motif-containing 9
ENSMUSG00000021108	18755	protein-coding	Prkch	-3.54193	1.12769e-15	7.13363e-14	261.061	0.442073	-8.0121	DOWN	protein kinase C, eta
ENSMUSG00000021057	238276	protein-coding	Akap5	-2.40045	6.73662e-07	1.62863e-05	36.183	0.483105	-4.96881	DOWN	A kinase anchor protein 5
ENSMUSG00000042724	338372	protein-coding	Map3k9	-2.96695	4.63389e-06	9.58736e-05	166.509	0.647705	-4.58071	DOWN	mitogen-activated protein kinase kinase kinase 9
ENSMUSG00000021219	50779	protein-coding	Rgs6	-2.86648	1.13594e-05	0.000216266	75.9981	0.653026	-4.38953	DOWN	regulator of G-protein signaling 6
ENSMUSG00000021223	170721	protein-coding	Papln	-2.46972	0.000530312	0.00646563	20.6013	0.712771	-3.46496	DOWN	papilin, proteoglycan-like sulfated glycoprotein
ENSMUSG00000021886	14744	protein-coding	Gpr65	-3.76121	8.03749e-26	8.94058e-24	76.6726	0.357978	-10.5068	DOWN	G-protein coupled receptor 65
ENSMUSG00000033854	72258	protein-coding	Kcnk10	5.49758	0.00013044	0.00187425	139.343	1.43704	3.82563	UP	potassium channel, subfamily K, member 10
ENSMUSG00000045404	217826	protein-coding	Kcnk13	-4.62525	1.27048e-43	3.06774e-41	139.628	0.333951	-13.8501	DOWN	potassium channel, subfamily K, member 13
ENSMUSG00000094910	268595	protein-coding	D430019H16Rik	-3.23851	1.3152e-06	2.99321e-05	34.7298	0.669467	-4.83744	DOWN	RIKEN cDNA D430019H16 gene
ENSMUSG00000048251	58208	protein-coding	Bcl11b	-1.79486	0.000355701	0.00455556	150.177	0.502628	-3.57094	DOWN	B cell leukemia/lymphoma 11B
ENSMUSG00000021260	214305	protein-coding	Hhipl1	1.82355	1.52062e-07	4.07419e-06	889.439	0.34734	5.25005	UP	hedgehog interacting protein-like 1
ENSMUSG00000021294	668303	protein-coding	Kif26a	-3.91324	3.85349e-18	2.91218e-16	53.7644	0.450677	-8.68303	DOWN	kinesin family member 26A
ENSMUSG00000043122	319942	protein-coding	A530016L24Rik	-3.58727	0.000794875	0.00903475	9.20882	1.06937	-3.35457	DOWN	RIKEN cDNA A530016L24 gene
ENSMUSG00000052160	104759	protein-coding	Pld4	-4.89016	1.93236e-38	3.67891e-36	1335.98	0.377182	-12.965	DOWN	phospholipase D family member 4
ENSMUSG00000002799	16450	protein-coding	Jag2	-3.97926	2.25501e-06	4.9119e-05	83.3282	0.841439	-4.72911	DOWN	jagged 2
ENSMUSG00000011171	22355	protein-coding	Vipr2	-3.57455	6.97302e-05	0.00109057	11.3042	0.89876	-3.9772	DOWN	vasoactive intestinal peptide receptor 2
ENSMUSG00000041992	217944	protein-coding	Rapgef5	-2.93231	8.23766e-06	0.000161172	290.262	0.657629	-4.45891	DOWN	Rap guanine nucleotide exchange factor (GEF) 5
ENSMUSG00000048004	217951	protein-coding	Tmem196	-5.22643	2.45406e-05	0.000428629	13.3027	1.23879	-4.21898	DOWN	transmembrane protein 196
ENSMUSG00000022150	13132	protein-coding	Dab2	-1.29446	1.88423e-05	0.000338043	14588.6	0.302572	-4.27818	DOWN	disabled 2, mitogen-responsive phosphoprotein
ENSMUSG00000022148	23880	protein-coding	Fyb	-1.31854	8.27405e-14	4.28864e-12	1650.46	0.176609	-7.46589	DOWN	FYN binding protein
ENSMUSG00000042961	268780	protein-coding	Egflam	-3.273	8.31869e-07	1.98685e-05	26.3107	0.664198	-4.92774	DOWN	EGF-like, fibronectin type III and laminin G domains
ENSMUSG00000003882	16197	protein-coding	Il7r	-4.22601	4.76616e-21	4.2509e-19	62.3222	0.448896	-9.41422	DOWN	interleukin 7 receptor
ENSMUSG00000005268	19116	protein-coding	Prlr	-3.79691	4.94576e-16	3.23188e-14	55.0593	0.468013	-8.11282	DOWN	prolactin receptor
ENSMUSG00000022265	11732	protein-coding	Ank	1.36231	8.7799e-07	2.08694e-05	17463.8	0.27705	4.91718	UP	progressive ankylosis
ENSMUSG00000056069	223433	protein-coding	Otulinl	-3.48268	5.69942e-96	4.70202e-93	374.078	0.167543	-20.7868	DOWN	OTU deubiquitinase with linear linkage specificity like
ENSMUSG00000022231	20356	protein-coding	Sema5a	-1.95574	7.57549e-23	7.49974e-21	2025.99	0.198756	-9.83994	DOWN	sema domain, seven thrombospondin repeats (type 1 and type 1-like), transmembrane domain (TM) and short cytoplasmic domain, (semaphorin) 5A
ENSMUSG00000038879	223473	protein-coding	Nipal2	-2.42724	0.000527202	0.00643166	57.5108	0.700192	-3.46654	DOWN	NIPA-like domain containing 2
ENSMUSG00000022330	107587	protein-coding	Osr2	-6.01725	2.29806e-15	1.41309e-13	728.679	0.759361	-7.9241	DOWN	odd-skipped related 2
ENSMUSG00000022303	75766	protein-coding	Dcstamp	-4.54221	0.000692211	0.00803387	8.71987	1.33884	-3.39265	DOWN	dendrocyte expressed seven transmembrane protein
ENSMUSG00000038725	192190	protein-coding	Pkhd1l1	-5.8625	1.82885e-05	0.000329792	11.181	1.3682	-4.28482	DOWN	polycystic kidney and hepatic disease 1-like 1
ENSMUSG00000058656	320679	protein-coding	Samd12	-2.14761	0.00050734	0.00621233	712.283	0.617689	-3.47685	DOWN	sterile alpha motif domain containing 12
ENSMUSG00000022353	211401	protein-coding	Mtss1	-1.01857	3.35299e-09	1.11205e-07	1935.11	0.17225	-5.91331	DOWN	MTSS I-BAR domain containing 1
ENSMUSG00000036944	213068	protein-coding	Tmem71	-3.06528	4.858e-05	0.000792325	13.094	0.754558	-4.06236	DOWN	transmembrane protein 71
ENSMUSG00000022598	72373	protein-coding	Psca	3.01001	3.7131e-05	0.000621466	104.322	0.729762	4.12464	UP	prostate stem cell antigen
ENSMUSG00000071715	17972	protein-coding	Ncf4	-4.28718	4.75809e-11	2.00447e-09	277.192	0.651714	-6.57832	DOWN	neutrophil cytosolic factor 4
ENSMUSG00000071714	12984	protein-coding	Csf2rb2	-2.93491	1.72399e-26	2.03185e-24	118.477	0.275551	-10.6511	DOWN	colony stimulating factor 2 receptor, beta 2, low-affinity (granulocyte-macrophage)
ENSMUSG00000071713	12983	protein-coding	Csf2rb	-3.20735	4.11239e-27	5.05747e-25	244.327	0.297427	-10.7836	DOWN	colony stimulating factor 2 receptor, beta, low-affinity (granulocyte-macrophage)
ENSMUSG00000018008	72318	protein-coding	Cyth4	-4.34987	9.40256e-28	1.2089e-25	1241.6	0.398394	-10.9185	DOWN	cytohesin 4
ENSMUSG00000018169	17305	protein-coding	Mfng	-3.95655	3.86569e-09	1.26933e-07	31.6462	0.671758	-5.88984	DOWN	MFNG O-fucosylpeptide 3-beta-N-acetylglucosaminyltransferase
ENSMUSG00000022415	20972	protein-coding	Syngr1	-2.34218	0.000117518	0.00171977	256.345	0.608161	-3.85125	DOWN	synaptogyrin 1
ENSMUSG00000022408	213956	protein-coding	Fam83f	-3.41559	2.06233e-08	6.21676e-07	34.3593	0.6092	-5.60669	DOWN	family with sequence similarity 83, member F
ENSMUSG00000049687	338368	protein-coding	Pheta2	-1.98678	9.64776e-06	0.000187833	121.8	0.448998	-4.42492	DOWN	PH domain containing endocytic trafficking adaptor 2
ENSMUSG00000058099	74039	protein-coding	Nfam1	-4.1769	2.21661e-63	9.75309e-61	696.56	0.248541	-16.8057	DOWN	Nfat activating molecule with ITAM motif 1
ENSMUSG00000016758	12124	protein-coding	Bik	-4.44944	0.000279087	0.00367905	8.05336	1.2244	-3.63398	DOWN	BCL2-interacting killer
ENSMUSG00000022439	64099	protein-coding	Parvg	-3.34503	4.7626e-06	9.82286e-05	47.8742	0.731156	-4.57498	DOWN	parvin, gamma
ENSMUSG00000022382	22422	protein-coding	Wnt7b	-3.47674	0.000568762	0.00685005	10.8907	1.0089	-3.44609	DOWN	wingless-type MMTV integration site family, member 7B
ENSMUSG00000022383	19013	protein-coding	Ppara	-2.45563	6.59586e-07	1.59655e-05	27.1876	0.493803	-4.9729	DOWN	peroxisome proliferator activated receptor alpha
ENSMUSG00000052496	18766	protein-coding	Pkdrej	-4.11616	8.42347e-05	0.00128395	9.73522	1.04683	-3.93202	DOWN	polycystin (PKD) family receptor for egg jelly
ENSMUSG00000053137	19094	protein-coding	Mapk11	1.25122	4.65365e-07	1.16636e-05	596.71	0.248255	5.04007	UP	mitogen-activated protein kinase 11
ENSMUSG00000054136	223780	protein-coding	Adm2	1.82102	0.000301065	0.00393212	68.6636	0.503827	3.61438	UP	adrenomedullin 2
ENSMUSG00000022623	58234	protein-coding	Shank3	-1.91797	0.000238691	0.0032282	293.387	0.522024	-3.6741	DOWN	SH3 and multiple ankyrin repeat domains 3
ENSMUSG00000055022	12805	protein-coding	Cntn1	-5.45085	5.81055e-10	2.15045e-08	38.7305	0.87981	-6.19549	DOWN	contactin 1
ENSMUSG00000044250	239647	protein-coding	Pced1b	-1.21127	0.000533771	0.00649979	149.222	0.349754	-3.46321	DOWN	PC-esterase domain containing 1B
ENSMUSG00000022479	22337	protein-coding	Vdr	1.88766	8.01489e-05	0.00122829	667.121	0.478621	3.94395	UP	vitamin D (1,25-dihydroxyvitamin D3) receptor
ENSMUSG00000023484	19132	protein-coding	Prph	-2.01886	0.000209286	0.00286178	23.3128	0.544528	-3.70754	DOWN	peripherin
ENSMUSG00000044217	11830	protein-coding	Aqp5	-2.93117	1.01783e-44	2.51913e-42	469.394	0.208918	-14.0303	DOWN	aquaporin 5
ENSMUSG00000053559	207818	protein-coding	Smagp	-4.47498	8.35585e-24	8.52813e-22	81.1072	0.444858	-10.0593	DOWN	small cell adhesion glycoprotein
ENSMUSG00000098112	668218	protein-coding	Bin2	-5.53587	1.02396e-27	1.30802e-25	237.791	0.507377	-10.9108	DOWN	bridging integrator 2
ENSMUSG00000037280	207839	protein-coding	Galnt6	-4.33506	1.79321e-29	2.53611e-27	192.027	0.384568	-11.2725	DOWN	polypeptide N-acetylgalactosaminyltransferase 6
ENSMUSG00000000530	11482	protein-coding	Acvrl1	-3.24466	3.98163e-10	1.51027e-08	692.616	0.518752	-6.25475	DOWN	activin A receptor, type II-like 1
ENSMUSG00000023034	15370	protein-coding	Nr4a1	1.07659	0.00011534	0.00169165	2827.45	0.279212	3.85583	UP	nuclear receptor subfamily 4, group A, member 1
ENSMUSG00000022986	109052	protein-coding	Krt75	-3.56018	3.43965e-05	0.000579124	11.3475	0.859486	-4.14222	DOWN	keratin 75
ENSMUSG00000023043	16668	protein-coding	Krt18	-4.17169	5.17633e-15	3.0686e-13	53.5634	0.533291	-7.82255	DOWN	keratin 18
ENSMUSG00000063234	80910	protein-coding	Gpr84	-4.68665	1.70293e-47	4.61891e-45	140.917	0.323739	-14.4766	DOWN	G protein-coupled receptor 84
ENSMUSG00000022488	105855	protein-coding	Nckap1l	-4.44017	1.40424e-22	1.36294e-20	2365.37	0.454114	-9.77766	DOWN	NCK associated protein 1 like
ENSMUSG00000039209	68172	protein-coding	Rpl39l	-5.07024	7.91538e-20	6.55751e-18	66.8517	0.556293	-9.11434	DOWN	ribosomal protein L39-like
ENSMUSG00000039200	75329	protein-coding	Atf7ip2	-4.07104	0.000865399	0.00971366	9.41192	1.22217	-3.33098	DOWN	activating transcription factor 7 interacting protein 2
ENSMUSG00000018830	17880	protein-coding	Myh11	-2.32303	3.43497e-05	0.000578829	2884.29	0.560775	-4.14253	DOWN	myosin, heavy polypeptide 11, smooth muscle
ENSMUSG00000050821	78408	protein-coding	Fam131a	-2.00959	1.52307e-14	8.49488e-13	429.476	0.261475	-7.68558	DOWN	family with sequence similarity 131, member A
ENSMUSG00000022523	14167	protein-coding	Fgf12	-6.18678	7.3831e-05	0.00114565	7.11219	1.5609	-3.96359	DOWN	fibroblast growth factor 12
ENSMUSG00000052316	74488	protein-coding	Lrrc15	-2.71228	1.22811e-06	2.82095e-05	2667.22	0.559113	-4.85105	DOWN	leucine rich repeat containing 15
ENSMUSG00000052384	224109	protein-coding	Nrros	-4.16159	4.2071e-83	2.60314e-80	627.241	0.215486	-19.3126	DOWN	negative regulator of reactive oxygen species
ENSMUSG00000079625	277203	protein-coding	Tm4sf19	-4.64555	1.35201e-07	3.66209e-06	22.84	0.881233	-5.27165	DOWN	transmembrane 4 L six family member 19
ENSMUSG00000052133	20357	protein-coding	Sema5b	-5.51952	9.68147e-50	2.86109e-47	180.778	0.37224	-14.8278	DOWN	sema domain, seven thrombospondin repeats (type 1 and type 1-like), transmembrane domain (TM) and short cytoplasmic domain, (semaphorin) 5B
ENSMUSG00000022831	15163	protein-coding	Hcls1	-4.57262	1.45486e-23	1.47724e-21	1064.15	0.457052	-10.0046	DOWN	hematopoietic cell specific Lyn substrate 1
ENSMUSG00000022803	64082	protein-coding	Popdc2	-1.76711	0.000167124	0.00234519	37.6738	0.46946	-3.76414	DOWN	popeye domain containing 2
ENSMUSG00000049436	22268	protein-coding	Upk1b	-3.93829	2.1625e-10	8.42865e-09	40.0378	0.620268	-6.34933	DOWN	uroplakin 1B
ENSMUSG00000022790	207683	protein-coding	Igsf11	-2.81943	0.000202162	0.00277202	47.9942	0.758665	-3.7163	DOWN	immunoglobulin superfamily, member 11
ENSMUSG00000061080	268890	protein-coding	Lsamp	-6.51265	1.25768e-06	2.87553e-05	17.5154	1.34383	-4.84633	DOWN	limbic system-associated membrane protein
ENSMUSG00000022708	56490	protein-coding	Zbtb20	1.15486	0.000578857	0.00695893	3851.6	0.335584	3.44133	UP	zinc finger and BTB domain containing 20
ENSMUSG00000022667	57781	protein-coding	Cd200r1	-3.6785	3.05237e-12	1.399e-10	130.9	0.527361	-6.97529	DOWN	CD200 receptor 1
ENSMUSG00000022661	17470	protein-coding	Cd200	2.55469	2.31903e-21	2.11598e-19	1361.24	0.269209	9.48961	UP	CD200 molecule
ENSMUSG00000092009	667772	protein-coding	Myh15	-4.76628	5.78534e-06	0.000116531	14.6936	1.05121	-4.53409	DOWN	myosin, heavy chain 15
ENSMUSG00000022636	11658	protein-coding	Alcam	-1.85449	2.09422e-12	9.73369e-11	6890.64	0.263869	-7.02806	DOWN	activated leukocyte cell adhesion molecule
ENSMUSG00000052504	13837	protein-coding	Epha3	-2.25661	1.76912e-08	5.38901e-07	1426.9	0.400592	-5.63318	DOWN	Eph receptor A3
ENSMUSG00000022876	67742	protein-coding	Samsn1	-6.1354	6.09923e-26	6.86163e-24	100.085	0.582504	-10.5328	DOWN	SAM domain, SH3 domain and nuclear localization signals, 1
ENSMUSG00000048490	268903	protein-coding	Nrip1	1.02526	0.000290818	0.0038118	3847.36	0.282959	3.62334	UP	nuclear receptor interacting protein 1
ENSMUSG00000025610	224419	protein-coding	Map3k7cl	1.85002	0.000860866	0.00967924	580.429	0.555153	3.33244	UP	Map3k7 C-terminal like
ENSMUSG00000005251	72388	protein-coding	Ripk4	-5.97908	7.23865e-28	9.4293e-26	101.076	0.546422	-10.9422	DOWN	receptor-interacting serine-threonine kinase 4
ENSMUSG00000047786	66643	protein-coding	Lix1	-2.03135	0.000789137	0.00899534	25.4069	0.605185	-3.35658	DOWN	limb and CNS expressed 1
ENSMUSG00000023911	76917	protein-coding	Flywch2	-2.38673	4.72051e-10	1.77355e-08	53.1968	0.383218	-6.22812	DOWN	FLYWCH family member 2
ENSMUSG00000024168	407831	protein-coding	Tmem204	-1.0722	5.49896e-05	0.000885198	83.7566	0.265834	-4.03334	DOWN	transmembrane protein 204
ENSMUSG00000033200	26945	protein-coding	Tpsg1	-3.88098	0.000121152	0.00176383	22.0666	1.00968	-3.84378	DOWN	tryptase gamma 1
ENSMUSG00000063011	56047	protein-coding	Msln	-3.84105	2.86528e-10	1.10806e-08	1354.57	0.609121	-6.3059	DOWN	mesothelin
ENSMUSG00000025735	214951	protein-coding	Rhbdl1	-1.62869	1.49405e-05	0.00027719	61.9157	0.376178	-4.32956	DOWN	rhomboid like 1
ENSMUSG00000024011	74116	protein-coding	Pi16	-2.53524	1.60923e-06	3.59812e-05	86.1209	0.528486	-4.79717	DOWN	peptidase inhibitor 16
ENSMUSG00000024013	26382	protein-coding	Fgd2	-2.98558	1.66331e-05	0.000303749	58.5586	0.693375	-4.30587	DOWN	FYVE, RhoGEF and PH domain containing 2
ENSMUSG00000033826	13417	protein-coding	Dnah8	-2.57708	2.19103e-05	0.000386308	19.4591	0.60716	-4.24448	DOWN	dynein, axonemal, heavy chain 8
ENSMUSG00000024030	11307	protein-coding	Abcg1	-2.95238	1.61464e-77	9.40291e-75	464.138	0.158416	-18.6369	DOWN	ATP binding cassette subfamily G member 1
ENSMUSG00000024036	224674	protein-coding	Slc37a1	-3.06808	0.000183605	0.00255027	14.7248	0.820217	-3.74057	DOWN	solute carrier family 37 (glycerol-3-phosphate transporter), member 1
ENSMUSG00000052142	320484	protein-coding	Rasal3	-5.4929	2.01688e-21	1.84881e-19	72.3935	0.577948	-9.50415	DOWN	RAS protein activator like 3
ENSMUSG00000024300	17916	protein-coding	Myo1f	-4.65622	1.37563e-40	2.92876e-38	1251.29	0.349072	-13.3389	DOWN	myosin IF
ENSMUSG00000067370	54218	protein-coding	B3galt4	-1.67244	9.31315e-05	0.00140764	150.474	0.427973	-3.90782	DOWN	UDP-Gal:betaGlcNAc beta 1,3-galactosyltransferase, polypeptide 4
ENSMUSG00000015468	18132	protein-coding	Notch4	-1.63501	1.58112e-07	4.21347e-06	147.973	0.311856	-5.24285	DOWN	notch 4
ENSMUSG00000034786	106512	protein-coding	Gpsm3	-3.28829	2.09471e-11	9.17595e-10	390.976	0.490844	-6.69926	DOWN	G-protein signalling modulator 3 (AGS3-like, C. elegans)
ENSMUSG00000024401	21926	protein-coding	Tnf	-3.12886	1.9072e-05	0.000341743	137.926	0.731813	-4.27549	DOWN	tumor necrosis factor
ENSMUSG00000039518	386463	protein-coding	Cdsn	1.97698	5.62389e-10	2.08526e-08	1353.03	0.318836	6.20063	UP	corneodesmosin
ENSMUSG00000036492	386454	protein-coding	Rnf39	-4.07221	2.88942e-08	8.50083e-07	112.472	0.733995	-5.54801	DOWN	ring finger protein 39
ENSMUSG00000090675	545205	protein-coding	Or5v1b	-6.02324	5.23063e-05	0.000846823	6.29439	1.48903	-4.04508	DOWN	olfactory receptor family 5 subfamily V member 1B
ENSMUSG00000023915	94185	protein-coding	Tnfrsf21	-1.45731	8.8586e-05	0.00134406	759.796	0.371772	-3.9199	DOWN	tumor necrosis factor receptor superfamily, member 21
ENSMUSG00000023913	27226	protein-coding	Pla2g7	-3.61555	2.186e-127	2.88551e-124	868.505	0.150585	-24.01	DOWN	phospholipase A2, group VII (platelet-activating factor acetylhydrolase, plasma)
ENSMUSG00000023951	22339	protein-coding	Vegfa	1.22061	4.09552e-18	3.08332e-16	4110.21	0.140687	8.67611	UP	vascular endothelial growth factor A
ENSMUSG00000040327	78309	protein-coding	Cul9	-3.68087	6.83864e-72	3.56329e-69	369.379	0.205287	-17.9303	DOWN	cullin 9
ENSMUSG00000023982	14913	protein-coding	Guca1a	-2.48397	2.30159e-08	6.86317e-07	39.1575	0.444547	-5.58765	DOWN	guanylate cyclase activator 1a (retina)
ENSMUSG00000034382	224833	protein-coding	AI661453	-3.06325	0.00020009	0.00274742	44.8997	0.823696	-3.7189	DOWN	expressed sequence AI661453
ENSMUSG00000042265	58217	protein-coding	Trem1	-2.88925	9.87171e-05	0.00148076	25.4923	0.742027	-3.89372	DOWN	triggering receptor expressed on myeloid cells 1
ENSMUSG00000043740	320148	protein-coding	B430306N03Rik	-3.58968	6.40313e-06	0.000127804	20.6748	0.795475	-4.51262	DOWN	RIKEN cDNA B430306N03 gene
ENSMUSG00000023992	83433	protein-coding	Trem2	-4.31559	3.78359e-34	6.4582e-32	706.811	0.354202	-12.184	DOWN	triggering receptor expressed on myeloid cells 2
ENSMUSG00000038910	224860	protein-coding	Plcl2	-2.88836	8.06411e-16	5.13406e-14	224.444	0.358659	-8.05322	DOWN	phospholipase C-like 2
ENSMUSG00000003206	50498	protein-coding	Ebi3	-3.58979	9.68318e-07	2.28518e-05	86.922	0.732914	-4.89797	DOWN	Epstein-Barr virus induced gene 3
ENSMUSG00000001227	20359	protein-coding	Sema6b	-2.63314	0.0001296	0.00186353	209.083	0.688004	-3.82722	DOWN	sema domain, transmembrane domain (TM), and cytoplasmic domain, (semaphorin) 6B
ENSMUSG00000002668	70785	protein-coding	Dennd1c	-4.56627	5.79573e-21	5.14599e-19	65.226	0.486101	-9.39365	DOWN	DENN domain containing 1C
ENSMUSG00000035678	21950	protein-coding	Tnfsf9	-1.51245	6.36956e-05	0.00100492	183.281	0.378237	-3.99868	DOWN	tumor necrosis factor (ligand) superfamily, member 9
ENSMUSG00000005824	50930	protein-coding	Tnfsf14	-4.14585	0.000459798	0.00573662	15.9708	1.18346	-3.50315	DOWN	tumor necrosis factor (ligand) superfamily, member 14
ENSMUSG00000034116	22324	protein-coding	Vav1	-4.12572	2.12308e-09	7.24774e-08	635.338	0.688987	-5.9881	DOWN	vav 1 oncogene
ENSMUSG00000095407	622645	protein-coding	Tmem200c	-5.61873	4.95771e-05	0.000805932	9.46874	1.38474	-4.05761	DOWN	transmembrane protein 200C
ENSMUSG00000003279	224997	protein-coding	Dlgap1	-3.00959	1.02474e-06	2.39549e-05	37.8152	0.615858	-4.88683	DOWN	DLG associated protein 1
ENSMUSG00000024064	71685	protein-coding	Galnt14	-4.66778	7.0287e-07	1.69511e-05	133.308	0.940976	-4.96057	DOWN	polypeptide N-acetylgalactosaminyltransferase 14
ENSMUSG00000039193	268973	protein-coding	Nlrc4	-2.6659	5.90151e-07	1.44616e-05	52.0931	0.533776	-4.99441	DOWN	NLR family, CARD domain containing 4
ENSMUSG00000024245	68027	protein-coding	Tmem178	-5.03498	9.35944e-07	2.21671e-05	17.8268	1.02657	-4.90465	DOWN	transmembrane protein 178
ENSMUSG00000024256	11516	protein-coding	Adcyap1	-6.13039	3.05054e-05	0.000520246	6.82252	1.47024	-4.16966	DOWN	adenylate cyclase activating polypeptide 1
ENSMUSG00000042834	27528	protein-coding	Nrep	2.23812	3.29234e-05	0.000559077	7734.29	0.539016	4.15224	UP	neuronal regeneration related protein
ENSMUSG00000051439	12475	protein-coding	Cd14	-3.44203	1.11496e-07	3.05342e-06	3290.13	0.648593	-5.30691	DOWN	CD14 antigen
ENSMUSG00000103442	116731	protein-coding	Pcdha1	-2.79549	1.78976e-14	9.9543e-13	463.233	0.364713	-7.6649	DOWN	protocadherin alpha 1
ENSMUSG00000104148	353234	protein-coding	Pcdha2	-2.79603	2.06671e-14	1.13041e-12	463.388	0.365666	-7.64641	DOWN	protocadherin alpha 2
ENSMUSG00000102312	192163	protein-coding	Pcdha3	-2.79383	1.12073e-14	6.43201e-13	465.422	0.361673	-7.72475	DOWN	protocadherin alpha 3
ENSMUSG00000104252	12936	protein-coding	Pcdha4	-2.79109	2.58538e-14	1.39484e-12	470.245	0.366402	-7.61755	DOWN	protocadherin alpha 4
ENSMUSG00000103092	12941	protein-coding	Pcdha5	-2.79352	1.15414e-14	6.5856e-13	466.67	0.361808	-7.72101	DOWN	protocadherin alpha 5
ENSMUSG00000103707	12937	protein-coding	Pcdha6	-2.79464	1.89475e-14	1.04211e-12	462.996	0.364951	-7.65758	DOWN	protocadherin alpha 6
ENSMUSG00000104318	12939	protein-coding	Pcdha7	-2.78379	5.55776e-14	2.92669e-12	464.34	0.370278	-7.5181	DOWN	protocadherin alpha 7
ENSMUSG00000103800	353235	protein-coding	Pcdha8	-2.79464	1.89475e-14	1.04211e-12	462.996	0.364951	-7.65758	DOWN	protocadherin alpha 8
ENSMUSG00000103770	192161	protein-coding	Pcdha9	-2.66617	1.10237e-12	5.2722e-11	474.413	0.374616	-7.11708	DOWN	protocadherin alpha 9
ENSMUSG00000007440	12943	protein-coding	Pcdha10	-2.74129	8.54941e-15	4.96417e-13	477.237	0.353297	-7.75916	DOWN	protocadherin alpha 10
ENSMUSG00000102206	12942	protein-coding	Pcdha11	-2.78256	2.57517e-14	1.39313e-12	466.367	0.365258	-7.61806	DOWN	protocadherin alpha 11
ENSMUSG00000103310	192164	protein-coding	Pcdha12	-2.56545	2.00003e-12	9.3178e-11	495.295	0.364696	-7.03448	DOWN	protocadherin alpha 12
ENSMUSG00000103255	353236	protein-coding	Pcdhac1	-2.79748	1.87292e-14	1.03586e-12	463.793	0.365251	-7.65906	DOWN	protocadherin alpha subfamily C, 1
ENSMUSG00000102697	353237	protein-coding	Pcdhac2	-3.31184	1.57334e-15	9.76553e-14	829.256	0.415483	-7.97105	DOWN	protocadherin alpha subfamily C, 2
ENSMUSG00000051599	93873	protein-coding	Pcdhb2	-1.89967	2.3029e-06	5.01071e-05	57.6094	0.402061	-4.72485	DOWN	protocadherin beta 2
ENSMUSG00000045498	93874	protein-coding	Pcdhb3	-1.99701	7.25859e-08	2.03282e-06	72.0831	0.37087	-5.38465	DOWN	protocadherin beta 3
ENSMUSG00000045689	93875	protein-coding	Pcdhb4	-1.46405	0.000144269	0.00205838	32.8592	0.385201	-3.80073	DOWN	protocadherin beta 4
ENSMUSG00000051678	93877	protein-coding	Pcdhb6	-2.42785	7.59941e-08	2.12226e-06	26.9577	0.451575	-5.37639	DOWN	protocadherin beta 6
ENSMUSG00000045876	93879	protein-coding	Pcdhb8	-2.34188	2.45204e-07	6.3631e-06	31.7462	0.453736	-5.16133	DOWN	protocadherin beta 8
ENSMUSG00000044043	93885	protein-coding	Pcdhb14	1.92109	0.000268735	0.00355916	402.6	0.527234	3.64371	UP	protocadherin beta 14
ENSMUSG00000047910	93887	protein-coding	Pcdhb16	1.78528	0.000115659	0.00169508	833.149	0.46309	3.85515	UP	protocadherin beta 16
ENSMUSG00000046387	93888	protein-coding	Pcdhb17	1.97033	2.66087e-16	1.77391e-14	1884.9	0.240643	8.18778	UP	protocadherin beta 17
ENSMUSG00000048347	93889	protein-coding	Pcdhb18	2.19226	1.52645e-19	1.23868e-17	567.692	0.242431	9.04285	UP	protocadherin beta 18
ENSMUSG00000046191	93891	protein-coding	Pcdhb20	1.94429	0.000696678	0.00807624	532.198	0.573388	3.39088	UP	protocadherin beta 20
ENSMUSG00000024451	106952	protein-coding	Arap3	-3.2506	2.57241e-08	7.61341e-07	595.976	0.583768	-5.5683	DOWN	ArfGAP with RhoGAP domain, ankyrin repeat and PH domain 3
ENSMUSG00000051375	75599	protein-coding	Pcdh1	2.82237	1.99127e-05	0.000354982	1744.73	0.661618	4.26587	UP	protocadherin 1
ENSMUSG00000024500	72930	protein-coding	Ppp2r2b	-7.05726	4.40712e-08	1.27202e-06	25.2495	1.2893	-5.47371	DOWN	protein phosphatase 2, regulatory subunit B, beta
ENSMUSG00000054477	140492	protein-coding	Kcnn2	-4.20379	0.000725083	0.00836147	6.78536	1.24375	-3.37991	DOWN	potassium intermediate/small conductance calcium-activated channel, subfamily N, member 2
ENSMUSG00000033949	28105	protein-coding	Trim36	-1.34071	0.000735207	0.00846343	55.944	0.397118	-3.3761	DOWN	tripartite motif-containing 36
ENSMUSG00000024481	74574	protein-coding	Lvrn	-2.24012	6.36827e-05	0.00100492	139.794	0.560208	-3.99873	DOWN	laeverin
ENSMUSG00000019647	20358	protein-coding	Sema6a	-2.29573	0.000794715	0.00903475	1512.26	0.684347	-3.35463	DOWN	sema domain, transmembrane domain (TM), and cytoplasmic domain, (semaphorin) 6A
ENSMUSG00000069378	225518	protein-coding	Prdm6	-8.18316	1.37804e-10	5.46798e-09	54.9801	1.27497	-6.4183	DOWN	PR domain containing 6
ENSMUSG00000024598	14119	protein-coding	Fbn2	-1.34921	6.31898e-06	0.00012638	42349.2	0.298799	-4.51543	DOWN	fibrillin 2
ENSMUSG00000053441	240322	protein-coding	Adamts19	-5.78567	0.000257395	0.00343425	5.38406	1.58304	-3.65479	DOWN	ADAM metallopeptidase with thrombospondin type 1 motif 19
ENSMUSG00000036412	545260	protein-coding	Arsi	-2.27974	3.0127e-07	7.71687e-06	697.295	0.445031	-5.12265	DOWN	arylsulfatase i
ENSMUSG00000024621	12978	protein-coding	Csf1r	-3.5992	1.765e-50	5.54715e-48	7487.58	0.240883	-14.9417	DOWN	colony stimulating factor 1 receptor
ENSMUSG00000045730	11555	protein-coding	Adrb2	-1.42237	0.000485806	0.00600434	250.632	0.407735	-3.48846	DOWN	adrenergic receptor, beta 2
ENSMUSG00000071847	494504	protein-coding	Apcdd1	-2.73596	3.56952e-09	1.17794e-07	664.014	0.463487	-5.903	DOWN	adenomatosis polyposis coli down-regulated 1
ENSMUSG00000025429	19201	protein-coding	Pstpip2	-2.3832	1.27715e-09	4.48361e-08	452.061	0.392604	-6.07025	DOWN	proline-serine-threonine phosphatase-interacting protein 2
ENSMUSG00000059336	108052	protein-coding	Slc14a1	-3.62588	8.40771e-08	2.34139e-06	1296.25	0.676703	-5.35815	DOWN	solute carrier family 14 (urea transporter), member 1
ENSMUSG00000024552	27411	protein-coding	Slc14a2	-4.42793	3.36344e-38	6.22393e-36	177.615	0.342655	-12.9224	DOWN	solute carrier family 14 (urea transporter), member 2
ENSMUSG00000041607	17196	protein-coding	Mbp	-2.68182	2.10229e-05	0.000373321	384.479	0.630462	-4.25374	DOWN	myelin basic protein
ENSMUSG00000024885	67689	protein-coding	Aldh3b1	-1.2383	6.10159e-05	0.000968817	510.593	0.308891	-4.00885	DOWN	aldehyde dehydrogenase 3 family, member B1
ENSMUSG00000036908	54445	protein-coding	Unc93b1	-2.00409	5.17257e-44	1.26441e-41	1642.69	0.144029	-13.9145	DOWN	unc-93 homolog B1, TLR signaling regulator
ENSMUSG00000024818	107375	protein-coding	Slc25a45	-1.81933	4.07579e-20	3.43407e-18	179.491	0.198054	-9.18604	DOWN	solute carrier family 25, member 45
ENSMUSG00000024769	240505	protein-coding	Cdc42bpg	-1.12985	0.000191717	0.00263795	4028.71	0.302935	-3.72969	DOWN	CDC42 binding protein kinase gamma
ENSMUSG00000047810	78317	protein-coding	Ccdc88b	-4.11115	4.56189e-45	1.14336e-42	219.034	0.291839	-14.0871	DOWN	coiled-coil domain containing 88B
ENSMUSG00000024965	108101	protein-coding	Fermt3	-3.87402	1.90429e-20	1.63935e-18	886.502	0.418019	-9.26757	DOWN	fermitin family member 3
ENSMUSG00000071658	14704	protein-coding	Gng3	-1.3783	0.000166153	0.00233531	43.0544	0.366024	-3.76559	DOWN	guanine nucleotide binding protein (G protein), gamma 3
ENSMUSG00000071657	14705	protein-coding	Bscl2	-1.61452	7.82747e-05	0.00120704	1354.06	0.408778	-3.94962	DOWN	BSCL2 lipid droplet biogenesis associated, seipin
ENSMUSG00000099398	383435	protein-coding	Ms4a14	-3.21297	4.27078e-08	1.23628e-06	60.4762	0.586386	-5.47927	DOWN	membrane-spanning 4-domains, subfamily A, member 14
ENSMUSG00000024672	109225	protein-coding	Ms4a7	-3.2941	9.64345e-07	2.28125e-05	440.341	0.672433	-4.89878	DOWN	membrane-spanning 4-domains, subfamily A, member 7
ENSMUSG00000024675	64380	protein-coding	Ms4a4c	-5.39901	3.00126e-05	0.000512725	15.0688	1.29368	-4.17337	DOWN	membrane-spanning 4-domains, subfamily A, member 4C
ENSMUSG00000079419	73656	protein-coding	Ms4a6c	-3.43327	0.000603323	0.00717897	306.783	1.00092	-3.43012	DOWN	membrane-spanning 4-domains, subfamily A, member 6C
ENSMUSG00000024677	69774	protein-coding	Ms4a6b	-5.69327	1.58406e-24	1.67724e-22	83.0632	0.556975	-10.2218	DOWN	membrane-spanning 4-domains, subfamily A, member 6B
ENSMUSG00000024679	68774	protein-coding	Ms4a6d	-4.27614	5.66829e-09	1.82788e-07	628.038	0.733943	-5.82626	DOWN	membrane-spanning 4-domains, subfamily A, member 6D
ENSMUSG00000046805	17476	protein-coding	Mpeg1	-4.9144	5.94115e-155	1.6805e-151	6729.45	0.18532	-26.5184	DOWN	macrophage expressed gene 1
ENSMUSG00000024696	107321	protein-coding	Lpxn	-4.93625	1.47113e-123	1.82052e-120	471.682	0.208803	-23.6407	DOWN	leupaxin
ENSMUSG00000024697	14675	protein-coding	Gna14	-2.65577	1.97764e-09	6.78636e-08	64.2469	0.442655	-5.99963	DOWN	guanine nucleotide binding protein, alpha 14
ENSMUSG00000024713	18552	protein-coding	Pcsk5	-4.2898	3.91515e-07	9.91303e-06	248.076	0.845608	-5.07304	DOWN	proprotein convertase subtilisin/kexin type 5
ENSMUSG00000024727	225997	protein-coding	Trpm6	-2.59749	7.48049e-06	0.00014723	28.3436	0.579856	-4.47954	DOWN	transient receptor potential cation channel, subfamily M, member 6
ENSMUSG00000053279	11668	protein-coding	Aldh1a1	1.31274	4.45022e-05	0.000732455	211.066	0.321531	4.08277	UP	aldehyde dehydrogenase family 1, subfamily A1
ENSMUSG00000033207	71738	protein-coding	Mamdc2	-1.05721	9.49438e-23	9.30637e-21	959.362	0.10769	-9.8172	DOWN	MAM domain containing 2
ENSMUSG00000071604	381217	protein-coding	Entrep1	-3.59613	5.60165e-08	1.6051e-06	23.0542	0.66214	-5.43107	DOWN	endosomal transmembrane epsin interactor 1
ENSMUSG00000024867	18719	protein-coding	Pip5k1b	-3.02544	2.46895e-06	5.3661e-05	17.6195	0.642251	-4.71068	DOWN	phosphatidylinositol-4-phosphate 5-kinase, type 1 beta
ENSMUSG00000052085	76088	protein-coding	Dock8	-3.45452	3.77701e-13	1.87902e-11	1325.74	0.475611	-7.26332	DOWN	dedicator of cytokinesis 8
ENSMUSG00000048138	226049	protein-coding	Dmrt2	-8.87137	2.00397e-13	1.00707e-11	88.595	1.20723	-7.34853	DOWN	doublesex and mab-3 related transcription factor 2
ENSMUSG00000064202	381218	protein-coding	Spata6l	2.65319	0.000439658	0.00551288	410.395	0.754808	3.51506	UP	spermatogenesis associated 6 like
ENSMUSG00000009378	240638	protein-coding	Slc16a12	-4.19227	3.01361e-40	6.15148e-38	138.792	0.315677	-13.2803	DOWN	solute carrier family 16 (monocarboxylic acid transporters), member 12
ENSMUSG00000024798	15566	protein-coding	Htr7	-6.73114	4.28462e-26	4.87561e-24	113.013	0.637057	-10.566	DOWN	5-hydroxytryptamine (serotonin) receptor 7
ENSMUSG00000024986	15242	protein-coding	Hhex	-4.4563	3.53607e-45	8.97618e-43	141.098	0.315937	-14.105	DOWN	hematopoietically expressed homeobox
ENSMUSG00000024990	19662	protein-coding	Rbp4	-4.44694	9.11078e-26	1.00778e-23	103.993	0.423721	-10.495	DOWN	retinol binding protein 4, plasma
ENSMUSG00000044026	240660	protein-coding	Slc35g1	-2.19663	1.66145e-07	4.41568e-06	111.394	0.419708	-5.23371	DOWN	solute carrier family 35, member G1
ENSMUSG00000024998	74055	protein-coding	Plce1	-2.10103	1.691e-05	0.000307737	1424.25	0.488361	-4.30221	DOWN	phospholipase C, epsilon 1
ENSMUSG00000025006	20411	protein-coding	Sorbs1	1.09084	1.36167e-06	3.08832e-05	3940.87	0.225822	4.83053	UP	sorbin and SH3 domain containing 1
ENSMUSG00000061132	17060	protein-coding	Blnk	-2.7673	0.000837501	0.00945574	210.959	0.828508	-3.34009	DOWN	B cell linker
ENSMUSG00000025017	83490	protein-coding	Pik3ap1	-3.89792	8.48851e-08	2.36057e-06	1310.99	0.727709	-5.35642	DOWN	phosphoinositide-3-kinase adaptor protein 1
ENSMUSG00000042401	72832	protein-coding	Crtac1	-6.84125	4.7613e-10	1.78419e-08	40.6506	1.09868	-6.22678	DOWN	cartilage acidic protein 1
ENSMUSG00000025189	83674	protein-coding	Cnnm1	-6.34459	1.06252e-17	7.79183e-16	72.0599	0.740589	-8.56696	DOWN	cyclin M1
ENSMUSG00000025026	27360	protein-coding	Add3	-1.07539	8.31016e-05	0.00126863	2679.64	0.27327	-3.93527	DOWN	adducin 3
ENSMUSG00000043639	73713	protein-coding	Rbm20	-3.00411	8.36934e-14	4.32671e-12	50.786	0.40246	-7.46438	DOWN	RNA binding motif protein 20
ENSMUSG00000049134	18175	protein-coding	Nrap	-4.94939	1.61982e-19	1.30376e-17	56.1233	0.54772	-9.03636	DOWN	nebulin-related anchoring protein
ENSMUSG00000035283	11554	protein-coding	Adrb1	-3.61935	2.27971e-05	0.000400872	31.124	0.854514	-4.23557	DOWN	adrenergic receptor, beta 1
ENSMUSG00000041362	71653	protein-coding	Shtn1	-4.53389	9.11179e-13	4.38962e-11	347.238	0.634705	-7.1433	DOWN	shootin 1
ENSMUSG00000059326	12982	protein-coding	Csf2ra	-1.98651	3.7041e-10	1.41041e-08	713.434	0.31703	-6.26601	DOWN	colony stimulating factor 2 receptor, alpha, low-affinity (granulocyte-macrophage)

## Sheet: Table S2
Transcriptome profiling of mouse embryonic fibroblast spontaneous immortalization: A comparative analysis
Jocshan Loaiza-Moss, Ursula Braun, and Michael Leitges
Table S2. Top 20 gene hubs in network ranked by 11 Cytohuba algorithms: MCC, DMNC, MNC, Degree, EPC, BottleNeck, EcCentricity, Closeness, Radiality, Betweenness and Stress.
Rank	Gene	Symbol	Score	Rank	Gene	Symbol	Score	Rank	Gene	Symbol	Score	Rank	Gene	Symbol	Score	Rank	Gene	Symbol	Score	Rank	Gene	Symbol	Score
MCC				DMNC				MNC				Degree				EPC				BottleNeck
1	ENSMUSP00000138350	Ptprc	3.0019e+19	1	ENSMUSP00000040746	Cd207	1.00795	1	ENSMUSP00000025263	Tnf	196	1	ENSMUSP00000025263	Tnf	199	1	ENSMUSP00000025263	Tnf	72.7	1	ENSMUSP00000025263	Tnf	314
2	ENSMUSP00000025263	Tnf	3.0019e+19	2	ENSMUSP00000015540	Cd83	0.926978	2	ENSMUSP00000138350	Ptprc	167	2	ENSMUSP00000138350	Ptprc	167	2	ENSMUSP00000138350	Ptprc	71.608	2	ENSMUSP00000138350	Ptprc	65
3	ENSMUSP00000026845	Il6	3.0019e+19	3	ENSMUSP00000089801	Lyz2	0.892719	3	ENSMUSP00000026845	Il6	165	3	ENSMUSP00000026845	Il6	166	3	ENSMUSP00000026845	Il6	69.587	3	ENSMUSP00000032800	Tyrobp	49
4	ENSMUSP00000068468	Itgam	3.0019e+19	4	ENSMUSP00000089800	Lyz1	0.88963	4	ENSMUSP00000068468	Itgam	117	4	ENSMUSP00000068468	Itgam	117	4	ENSMUSP00000131938	Fcgr3	66.286	4	ENSMUSP00000026845	Il6	34
5	ENSMUSP00000018918	Cd68	3.00185e+19	5	ENSMUSP00000028794	Siglec1	0.887066	4	ENSMUSP00000131938	Fcgr3	117	4	ENSMUSP00000131938	Fcgr3	117	5	ENSMUSP00000068468	Itgam	66.023	5	ENSMUSP00000032835	Acan	30
6	ENSMUSP00000132453	Ccr2	3.00175e+19	6	ENSMUSP00000026021	Msr1	0.865933	6	ENSMUSP00000032800	Tyrobp	113	6	ENSMUSP00000032800	Tyrobp	115	6	ENSMUSP00000032800	Tyrobp	63.207	6	ENSMUSP00000000312	Cdh1	26
7	ENSMUSP00000029748	Fcgr1	3.00168e+19	7	ENSMUSP00000052095	Col26a1	0.859192	7	ENSMUSP00000110923	Csf1r	99	7	ENSMUSP00000110923	Csf1r	99	7	ENSMUSP00000000299	Itgb2	62.773	7	ENSMUSP00000002180	Spi1	23
8	ENSMUSP00000131938	Fcgr3	3.00118e+19	7	ENSMUSP00000079210	Col25a1	0.859192	8	ENSMUSP00000018918	Cd68	98	8	ENSMUSP00000018918	Cd68	98	8	ENSMUSP00000018918	Cd68	62.487	8	ENSMUSP00000099945	Plek	21
9	ENSMUSP00000027966	Fcgr2b	3.001e+19	7	ENSMUSP00000099981	Col15a1	0.859192	9	ENSMUSP00000000299	Itgb2	96	9	ENSMUSP00000000299	Itgb2	96	9	ENSMUSP00000110923	Csf1r	61.748	8	ENSMUSP00000075992	Ikzf1	21
10	ENSMUSP00000107787	Tlr7	2.95954e+19	10	ENSMUSP00000053822	Cd200r1	0.845709	10	ENSMUSP00000053489	Cxcr4	89	10	ENSMUSP00000053489	Cxcr4	90	10	ENSMUSP00000027966	Fcgr2b	61.1	8	ENSMUSP00000109144	Kdr	21
11	ENSMUSP00000082207	Tlr9	2.95561e+19	11	ENSMUSP00000049534	Spn	0.844373	10	ENSMUSP00000083587	Icam1	89	10	ENSMUSP00000083587	Icam1	90	11	ENSMUSP00000053489	Cxcr4	58.856	11	ENSMUSP00000004377	Ptpn6	20
12	ENSMUSP00000053489	Cxcr4	2.93509e+19	12	ENSMUSP00000113890	Naip2	0.835326	12	ENSMUSP00000078875	Fcer1g	85	12	ENSMUSP00000078875	Fcer1g	86	12	ENSMUSP00000015484	Cybb	58.052	12	ENSMUSP00000027015	Casp1	19
13	ENSMUSP00000000299	Itgb2	2.81557e+19	13	ENSMUSP00000075423	Csf2ra	0.833823	13	ENSMUSP00000033617	Btk	81	13	ENSMUSP00000033617	Btk	81	13	ENSMUSP00000132453	Ccr2	57.994	13	ENSMUSP00000023531	Hcls1	16
14	ENSMUSP00000110923	Csf1r	2.77552e+19	14	ENSMUSP00000056669	Cd14	0.832099	13	ENSMUSP00000027966	Fcgr2b	81	13	ENSMUSP00000027966	Fcgr2b	81	14	ENSMUSP00000078875	Fcer1g	57.762	13	ENSMUSP00000104932	Shank3	16
15	ENSMUSP00000056669	Cd14	2.62492e+19	15	ENSMUSP00000034594	Il10ra	0.823357	15	ENSMUSP00000029748	Fcgr1	77	15	ENSMUSP00000002180	Spi1	78	15	ENSMUSP00000083587	Icam1	56.832	15	ENSMUSP00000052648	Ar	15
16	ENSMUSP00000083587	Icam1	2.50112e+19	16	ENSMUSP00000107793	Tlr8	0.822637	16	ENSMUSP00000002180	Spi1	76	15	ENSMUSP00000029748	Fcgr1	78	16	ENSMUSP00000029748	Fcgr1	56.769	16	ENSMUSP00000101215	Esr1	14
17	ENSMUSP00000107069	Ccr5	2.11199e+19	17	ENSMUSP00000104155	Nlrp1b	0.818058	17	ENSMUSP00000015667	Ctss	74	17	ENSMUSP00000005889	Vav1	75	17	ENSMUSP00000002180	Spi1	55.801	17	ENSMUSP00000107873	Vwf	13
18	ENSMUSP00000004728	Cd33	2.02679e+19	18	ENSMUSP00000034090	Sall1	0.816404	17	ENSMUSP00000005889	Vav1	74	18	ENSMUSP00000015667	Ctss	74	18	ENSMUSP00000015667	Ctss	54.918	17	ENSMUSP00000005889	Vav1	13
19	ENSMUSP00000028045	Mrc1	1.95959e+19	19	ENSMUSP00000000696	Cd52	0.811862	19	ENSMUSP00000132453	Ccr2	72	19	ENSMUSP00000015484	Cybb	72	19	ENSMUSP00000150463	Cx3cr1	54.305	19	ENSMUSP00000062864	Pik3cg	12
20	ENSMUSP00000150463	Cx3cr1	1.78555e+19	20	ENSMUSP00000101032	Icosl	0.810782	20	ENSMUSP00000004728	Cd33	71	19	ENSMUSP00000132453	Ccr2	72	20	ENSMUSP00000107069	Ccr5	53.95	19	ENSMUSP00000062256	Adrb2	12
EcCentricity				Closeness				Radiality				Betweenness				Stress
1	ENSMUSP00000030489	Tal1	0.135426	1	ENSMUSP00000025263	Tnf	484.883	1	ENSMUSP00000025263	Tnf	7.97675	1	ENSMUSP00000025263	Tnf	104455	1	ENSMUSP00000025263	Tnf	1243160
1	ENSMUSP00000113977	Cdon	0.135426	2	ENSMUSP00000026845	Il6	464.183	2	ENSMUSP00000026845	Il6	7.91574	2	ENSMUSP00000138350	Ptprc	61784.4	2	ENSMUSP00000026845	Il6	860338
1	ENSMUSP00000044879	Isl1	0.135426	3	ENSMUSP00000138350	Ptprc	462.583	3	ENSMUSP00000138350	Ptprc	7.90464	3	ENSMUSP00000026845	Il6	60696.2	3	ENSMUSP00000138350	Ptprc	827378
1	ENSMUSP00000082941	Card11	0.135426	4	ENSMUSP00000068468	Itgam	426.317	4	ENSMUSP00000068468	Itgam	7.78354	4	ENSMUSP00000000312	Cdh1	49087	4	ENSMUSP00000000312	Cdh1	497602
1	ENSMUSP00000030693	Fgr	0.135426	5	ENSMUSP00000032800	Tyrobp	413.233	5	ENSMUSP00000053489	Cxcr4	7.74842	5	ENSMUSP00000032835	Acan	24586.3	5	ENSMUSP00000032800	Tyrobp	312428
1	ENSMUSP00000127941	Inpp5d	0.135426	6	ENSMUSP00000131938	Fcgr3	412.376	6	ENSMUSP00000018918	Cd68	7.71791	6	ENSMUSP00000023531	Hcls1	22848.8	6	ENSMUSP00000068468	Itgam	298928
1	ENSMUSP00000101972	Coro1a	0.135426	7	ENSMUSP00000053489	Cxcr4	410.7	7	ENSMUSP00000000299	Itgb2	7.70959	7	ENSMUSP00000109144	Kdr	19931.6	7	ENSMUSP00000023531	Hcls1	292402
1	ENSMUSP00000020668	Havcr2	0.135426	8	ENSMUSP00000018918	Cd68	410.3	8	ENSMUSP00000000312	Cdh1	7.70774	8	ENSMUSP00000032800	Tyrobp	18896.8	8	ENSMUSP00000053489	Cxcr4	283404
1	ENSMUSP00000056669	Cd14	0.135426	9	ENSMUSP00000000299	Itgb2	407.983	9	ENSMUSP00000083587	Icam1	7.70405	9	ENSMUSP00000099945	Plek	18448.6	9	ENSMUSP00000032835	Acan	268496
1	ENSMUSP00000043101	Tlr13	0.135426	10	ENSMUSP00000083587	Icam1	405.367	10	ENSMUSP00000032800	Tyrobp	7.69203	10	ENSMUSP00000052648	Ar	16856.1	10	ENSMUSP00000109144	Kdr	261192
1	ENSMUSP00000112603	Emcn	0.135426	11	ENSMUSP00000110923	Csf1r	403.917	11	ENSMUSP00000109144	Kdr	7.68648	11	ENSMUSP00000072336	Adgrl3	16214.7	11	ENSMUSP00000072336	Adgrl3	260658
1	ENSMUSP00000078875	Fcer1g	0.135426	12	ENSMUSP00000000312	Cdh1	396.433	12	ENSMUSP00000131938	Fcgr3	7.67077	12	ENSMUSP00000068468	Itgam	15966.6	12	ENSMUSP00000099945	Plek	244234
1	ENSMUSP00000077546	Pirb	0.135426	13	ENSMUSP00000033617	Btk	394.417	13	ENSMUSP00000015484	Cybb	7.66892	13	ENSMUSP00000104208	Arrb2	15885.9	13	ENSMUSP00000033617	Btk	233450
1	ENSMUSP00000032201	Ret	0.135426	14	ENSMUSP00000015484	Cybb	393.693	14	ENSMUSP00000101215	Esr1	7.66337	14	ENSMUSP00000107873	Vwf	15426.3	14	ENSMUSP00000052648	Ar	229648
1	ENSMUSP00000033581	Fgf16	0.135426	15	ENSMUSP00000078875	Fcer1g	393.617	15	ENSMUSP00000110923	Csf1r	7.66245	15	ENSMUSP00000053489	Cxcr4	15049.2	15	ENSMUSP00000000299	Itgb2	226964
1	ENSMUSP00000068468	Itgam	0.135426	16	ENSMUSP00000109144	Kdr	393.467	16	ENSMUSP00000107873	Vwf	7.65782	16	ENSMUSP00000033617	Btk	13792.9	16	ENSMUSP00000131938	Fcgr3	218018
1	ENSMUSP00000034443	Cdh15	0.135426	17	ENSMUSP00000002180	Spi1	391.833	17	ENSMUSP00000033617	Btk	7.65135	17	ENSMUSP00000062864	Pik3cg	13577.8	17	ENSMUSP00000005889	Vav1	215332
1	ENSMUSP00000023312	Alcam	0.135426	18	ENSMUSP00000027966	Fcgr2b	390.65	18	ENSMUSP00000115883	Vegfa	7.65043	18	ENSMUSP00000078757	Ntrk2	13213.7	18	ENSMUSP00000018918	Cd68	215158
1	ENSMUSP00000133008	Cd36	0.135426	19	ENSMUSP00000015667	Ctss	389.676	19	ENSMUSP00000023531	Hcls1	7.64766	19	ENSMUSP00000066614	Rgs7bp	13003.4	19	ENSMUSP00000107873	Vwf	212174
1	ENSMUSP00000074922	Cav3	0.135426	20	ENSMUSP00000107873	Vwf	387.143	20	ENSMUSP00000002180	Spi1	7.64303	20	ENSMUSP00000004377	Ptpn6	12894	20	ENSMUSP00000110923	Csf1r	203708

## Sheet: Tables S3
Transcriptome profiling of mouse embryonic fibroblast spontaneous immortalization: A comparative analysis
Jocshan Loaiza-Moss, Ursula Braun, and Michael Leitges
Table S3.a. Gene Ontology (Biological Processes and Molecular Functions) and KEGG pathways enriched after MEF spontaneous immortalization identified with WebGesalt.
ORA - Overrepresentation Analysis
Category	Accession	Name	Gene Count	ES	p value	FDR	Genes
Upregulated Genes
GO:BP	GO:0016331	morphogenesis of embryonic epithelium	7	7.0758	5.82e-05	0.015753	Ar, Aldh1a1, Grem1, Sox11, Cobl, Ret, Pax8
GO:BP	GO:1901342	regulation of vasculature development	11	6.1298	1.6027e-06	0.0013014	Serpinf1, Vegfa, Plk2, Hk2, F3, Grem1, Adm2, Ptgis, Angpt4, Asb4, Col4a3
GO:BP	GO:0001525	angiogenesis	13	4.6316	3.8252e-06	0.0015531	Nr4a1, Serpinf1, Vegfa, Plk2, Hk2, F3, Grem1, Adm2, Adgrg1, Ptgis, Angpt4, Col4a4, Col4a3
GO:BP	GO:0050673	epithelial cell proliferation	10	4.4353	7.9964e-05	0.016233	Nr4a1, Serpinf1, Vegfa, Ar, Nr4a3, F3, Dusp10, Vdr, Sox11, Il6
GO:MF	GO:0098531	transcription factor activity, direct ligand regulated sequence-specific DNA binding	5	20.65	3.9894e-06	0.0010891	Nr4a1, Ar, Nr4a3, Nr2f1, Vdr
GO:MF	GO:0003707	steroid hormone receptor activity	5	17.473	9.2285e-06	0.0012597	Nr4a1, Ar, Nr4a3, Nr2f1 ,Vdr
GO:MF	GO:0051427	hormone receptor binding	6	6.6482	0.00027593	0.02511	Nrip1, Nr4a1, Ar, Nr4a3, Vdr, Gnao1
KEGG	mmu04933	AGE-RAGE signaling pathway in diabetic complications	6	11.821	9.8813e-06	0.0031719	Col4a3, Col4a4, F3, Il6, Mapk11, Vegfa
Downregulated Genes
GO:BP	GO:0098742	cell-cell adhesion via plasma-membrane adhesion molecules	54	-3.8426	<2.2e-16	<2.2e-16	Sdk1, Cdh8, Unc5d, Hmcn1, Pcdh17, Ntng1, Tenm1, Bmp2, Cdhr3, Pcdh10, Cdh19, Mdga2, Cadm1, Chl1, Slitrk2, Cdh4, Cldn10, Pcdh20, Itga4, Cadm3, Grid2, Nlgn1, Pcdhac2, Adgrl3, Cldn11, Ptprd, Dchs1, Pcdhac1, Pcdha2, Pcdha1, Pcdha6, Pcdha8, Pcdha3, Pcdha5, Pcdha7, Pcdha11, Cdh15, Pcdha10, Mbp, Pcdha9, Kirrel3, Pcdha12, Cdh1, Pcdhb6, Pcdhb8, Nrcam, Pcdhb3, Pcdhb2, Alcam, Cldn19, Igsf9, Pcdhb4, Igsf9b, A…
GO:BP	GO:0048736	appendage development	30	-2.7977	2.8081e-07	8.7699e-06	Tbx4, Hoxa13, Tfap2b, Hoxd13, Evx2, Hoxd10, Meox2, Hoxd12, Alx1, Hoxd11, Sfrp2, Gpc3, Lmx1b, Fgf9, Aldh1a2, Osr2, Zbtb16, Alx3, Msx1, Frem2, Tbx5, Pcsk5, Comp, Chd7, Crabp2, Itga6, Itgb4, Rarb, Fbn2, Nog
GO:BP	GO:0050727	regulation of inflammatory response	49	-2.7738	6.4609e-11	1.0492e-08	C2cd4a, A2m, Isl1, Cx3cr1, Ccr2, Adcyap1, Osm, Ccr5, Alox5ap, Fcgr1, Btk, Ednrb, Nlrp3, Adam8, Tlr9, Ctss, Pycard, Pik3cg, Tnfaip8l2, Chrna7, Acp5, Fcer1g, Pik3ap1, Casp1, Stap1, Cd200r1, Fcgr2b, Cnr2, Gpsm3, Tnf, Ace, Apoe, Bst1, Fabp4, Ppara, Tnfrsf11a, Spn, C1qtnf12, Adcy7, Esr1, Pde2a, Enpp3, Lyn, Sirpa, Gata3, Mgll, Adrb2, Nlrx1, Calcrl
GO:BP	GO:0050900	leukocyte migration	49	-2.7562	8.1373e-11	1.1012e-08	Cx3cr1, Ccr2, Gpr183, C5ar2, Ptpro, Cxcl15, Ednrb, Pf4, Coro1a, Cd300a, C5ar1, Adam8, Ccl12, Myo1g, Cxcl3, Pycard, P2ry12, Nckap1l, Itga4, Padi2, Fcer1g, Tnfsf14, Vav1, C3ar1, Ptafr, Cxcl14, Stap1, Vav3, Cd200r1, Pla2g7, Cnr2, Icam1, Dock8, Mcoln2, Gpsm3, Prex1, Itgb2, Tnf, Tnfrsf14, Trem1, Bst1, Kitl, Plvap, Il16, Spn, Itga6, Lyn, Sirpa, Gata3
GO:BP	GO:0001819	positive regulation of cytokine production	60	-2.6315	4.2879e-12	1.1606e-09	Isl1, Ccr2, Adcyap1, Osm, Ccr5, Cadm1, Clec4e, Serpinb7, Irf8, Pf4, Clec5a, C5ar1, Nlrp3, Tek, Adam8, Cd36, Nlrp1b, Tlr9, Card11, Sash3, Tlr7, Pycard, Fgr, Fcna, Ptprc, Nlrp1a, Card9, Aim2, Cybb, Nfam1, Fcer1g, Ccdc88b, C3ar1, Ptafr, Casp1, Slc11a1, Tlr8, Csf1r, Cd84, Cd14, Naip5, Cd300c2, Mcoln2, Gpsm3, Cd83, Tnf, Tlr5, Tnfrsf14, Icosl, Il15, Mbp, Htr2b, Spn, Prkcz, Havcr2, Unc93b1, P2rx7, Gata3…
GO:BP	GO:0002250	adaptive immune response	55	-2.4547	5.0969e-10	3.7624e-08	Ccr2, Samsn1, Gpr183, Was, Fcgr1, Tnfsf13b, Btk, Nlrp3, Tnfrsf13b, Pirb, Sash3, Gapt, Cd48, Myo1g, Pycard, Ptprc, Clec4d, Inpp5d, Lilrb4a, Ptpn6, Il7r, Fcer1g, Lat2, C1qa, C1qb, C3ar1, Slc11a1, C1qc, Clec4a2, Fcgr2b, Icam1, Cd84, Mcoln2, Pou2f2, Ctsc, Tnf, Icosl, Mfsd6, Tnfrsf11a, Unc13d, Raet1e, Mef2c, Spn, Prkcz, Havcr2, Adcy7, Unc93b1, Pik3cd, Alcam, Raet1a, Lyn, P2rx7, Gata3, Tnfrsf21, Nfkbid
GO:BP	GO:0002694	regulation of leukocyte activation	64	-2.3527	1.1459e-10	1.1882e-08	Ccr2, Samsn1, Zbtb16, Gpr183, Rasal3, Tnfsf13b, Btk, Coro1a, Cd300a, Zc3h12d, Nlrp3, Adam8, Tnfrsf13b, Tlr9, Card11, Sash3, Pycard, Tnfaip8l2, Nckap1l, Fgr, Ptprc, Clec4d, Inpp5d, Ptpn6, Il7r, Nfam1, Fcer1g, Tnfsf14, Ccdc88b, Milr1, Ptafr, Cd300lf, Cd37, Nfatc2, Stap1, Vav3, Fcgr2b, Cnr2, Cd84, Dock8, Cd300lb, Cd83, Itgb2, Tnfrsf14, Icosl, Il15, Efnb3, Bst1, Il2rg, Unc13d, Bank1, Mef2c, Fes, Lmo1…
GO:BP	GO:0043087	regulation of GTPase activity	47	-2.0361	2.6099e-06	6.8362e-05	Rgs14, Adcyap1, Ntrk2, Rgs1, Rasal3, Arhgap9, Chn2, Rgs18, Ccl12, Arhgap30, Pycard, Nckap1l, Adap1, Arhgap45, Fzd10, Arhgap15, Vav1, Dock2, Arhgap25, Sema4d, Gpr65, Vav3, Dock10, Adrb1, Epha5, Icam1, Dock8, Arap3, Ntf3, Prex1, Rinl, Rgs6, Adap2, Tbc1d30, Htr2b, Arrb2, Arhgap18, Iqgap2, Arhgap27, Arhgap22, Itga6, Stard8, Cdkl5, Arhgdib, Dock11, Gmip, Ralgapa2
GO:MF	GO:0019955	cytokine binding	20	-3.0533	7.27e-06	0.00099236	A2m, Cx3cr1, Ccr2, Ccr5, Cd36, Itga4, Nrros, Il10ra, Prlr, Csf1r, Ebi3, Lepr, Comp, Cxcr4, Acvrl1, Il2rg, Tnfrsf11a, Pdpn, Csf2ra, Nog
GO:MF	GO:0050839	cell adhesion molecule binding	32	-2.8141	1.0045e-07	2.7423e-05	Prom1, Cdh8, Hmcn1, Ntng1, Ctnna2, Tenm1, Cdh19, Cadm1, Esm1, Tnn, Adam8, Shtn1, Slc14a2, Cdh4, Ptpn6, Itga4, Lcp1, Frmd5, Nlgn1, Fermt3, Icam1, Comp, Itgb2, Ptprd, Cdh15, Icam2, Cdh1, Akap5, Vwf, Lyn, Itgb4, Dab2
GO:MF	GO:0016247	channel regulator activity	17	-2.6162	0.00024839	0.014224	Fgf12, Scn2b, Chrna7, Scn4b, Fxyd2, Kcns1, Tspan13, Cav3, Pcsk9, Prkcz, Kcnk2, Fxyd6, Fxyd1, Kcnab2, Adrb2, Sgk3, Amigo1
GO:MF	GO:0005201	extracellular matrix structural constituent	16	-2.4232	0.00088359	0.018517	Hmcn1, Reln, Hapln1, Eln, Col9a1, Col25a1, Col10a1, Comp, Col24a1, Mfap4, Papln, Vwf, Col9a3, Col5a3, Fbn2, Col15a1
GO:MF	GO:0030246	carbohydrate binding	29	-2.0124	0.00026051	0.014224	Mrc1, Clec4e, Cntn1, Acan, Clec5a, Siglec1, Hk3, Galnt14, Clec1a, Fcna, Clec4d, Galnt6, Emcn, Clec12a, Frem1, Clec4a2, Cd93, Galnt3, Galnt5, Pygl, Slc2a5, Cd207, Adgrl3, Cd33, Slc2a3, Prg4, Enpp3, Galnt13, Galnt12
GO:MF	GO:0001664	G protein-coupled receptor binding	26	-1.8108	0.0024735	0.037514	Ccr2, Adcyap1, Ndp, P2ry1, Fcgr1, Cxcl15, Ednrb, Pf4, Ccl12, Cxcl3, Homer2, Atp1a3, Npy, Cxcl14, Adrb1, Gna15, Wnt7b, Ace, Gna14, Akap5, Arrb2, Cnrip1, Esr1, Reep1, Itgb4, Adrb2
GO:MF	GO:0030545	receptor regulator activity	46	-1.7915	8.4531e-05	0.0076923	Gdf10, Sfrp2, Mdk, Prl3a1, Bmp2, Fgf9, Fgf12, Adcyap1, Osm, Ndp, Sema5b, Gdf3, Tnfsf13b, Tnfsf10, Cxcl15, Fgf5, Pf4, Ccl12, Sema3d, Cxcl3, Gmfg, Penk, Tnfsf14, Bmp3, Sema4d, Jag2, Npy, Cxcl14, Gdf6, Fgf16, Ebi3, Wnt7b, Cmtm8, Ntf3, Tnf, Il15, Lypd6, Kitl, Sema6b, Pcsk9, Il16, Sema6a, C1qtnf12, Stc1, Sema3e, Tnfsf9
GO:MF	GO:0008047	enzyme activator activity	39	-1.7188	0.0006596	0.018517	Rgs14, Sfrp2, Bmp2, Rgs1, Rasal3, Alox5ap, Arhgap9, Chn2, Rgs18, Ccl12, Arhgap30, Pycard, Nckap1l, Adap1, Arhgap45, Ncf4, Arhgap15, Ncf1, Dock2, Ncf2, Arhgap25, Arap3, Ctsc, Apobec1, Rinl, Rgs6, Apoe, Adap2, Tbc1d30, Guca1a, Htr2b, Arhgap18, Arhgap27, Arhgap22, Stard8, Ltc4s, Arhgdib, Gmip, Ralgapa2
KEGG	mmu04380	Osteoclast differentiation	29	4.4532	5.282e-12	1.6955e-09	Pira6, Sirpb1c, Sirpb1a, Pira2, Sirpb1b, Lilra6, Fcgr1, Btk, Pirb, Tyrobp, Fcgr3, Spi1, Pira1, Pira11, Lilrb4a, Trem2, Ncf4, Ncf1, Acp5, Ncf2, Nfatc2, Lcp2, Csf1r, Fcgr2b, Tnf, Blnk, Tnfrsf11a, Pik3cd, Sirpa
KEGG	mmu04974	Protein digestion and absorption	14	3.0575	0.00016279	0.0038369	Eln, Col9a1, Col10a1, Atp1a3, Slc7a8, Fxyd2, Mme, Col9a2, Col24a1, Slc16a10, Col9a3, Col5a3, Slc7a7, Col15a1
KEGG	mmu04650	Natural killer cell mediated cytotoxicity	18	2.9983	2.5599e-05	0.0013696	Tnfsf10, Tyrobp, Cd48, Ptpn6, Fcer1g, Vav1, Nfatc2, Vav3, Lcp2, Icam1, Itgb2, Tnf, Icam2, Sh2d1b1, Raet1e, Pik3cd, Raet1a, Sh3bp2
KEGG	mmu04514	Cell adhesion molecules (CAMs)	25	2.9076	1.2497e-06	0.00013371	Ntng1, Cadm1, Cntn1, Siglec1, Itgam, Ptprc, Cdh4, Cldn10, Itga4, Cadm3, Selplg, Nlgn1, Icam1, Itgb2, Cldn11, Icosl, Cdh15, Icam2, Cdh1, Spn, Nrcam, Alcam, Itga6, Cldn19, L1cam
KEGG	mmu04062	Chemokine signaling pathway	26	2.5681	8.1245e-06	0.00052159	Cx3cr1, Ccr2, Ccr5, Was, Cxcl15, Pf4, Ccl12, Cxcl3, Pik3cg, Fgr, Plcb2, Ncf1, Vav1, Dock2, Cxcl14, Gngt2, Vav3, Adcy2, Cxcr4, Prex1, Arrb2, Prkcz, Adcy7, Pik3cd, Lyn, Gng3
KEGG	mmu04360	Axon guidance	22	2.471	7.3223e-05	0.0023505	Unc5d, Ntng1, Trpc6, Sema5b, Sema3d, Sema4d, Nfatc2, Epha5, ,Cxcr4, Efnb3, Sema6b, Sema6a, Fes, Epha3, Prkcz, Sema5a, Pik3cd, Camk2b, Sema3e, L1cam, Pak6, Ephb2
KEGG	mmu04060	Cytokine-cytokine receptor interaction	36	2.3905	8.4239e-07	0.00013371	Gdf10, Cx3cr1, Bmp2, Ccr2, Osm, Ccr5, Gdf3, Tnfsf13b, Tnfsf10, Cxcl15, Pf4, Tnfrsf13b, Ccl12, Cxcl3, Il7r, Tnfsf14, Bmp3, Cxcl14, Il10ra, Prlr, Gdf6, Csf1r, Lepr, Cxcr4, Acvrl1, Csf2rb, Tnf, Tnfrsf14, Csf2rb2, Il15, Il2rg, Tnfrsf11a, Il16, Csf2ra, Tnfsf9, Tnfrsf21
KEGG	mmu04621	NOD-like receptor signaling pathway	18	2.106	0.0021622	0.025707	Nlrp3, Ccl12, Nlrp1b, Cxcl3, Pycard, Nlrp1a, Plcb2, Card9, Aim2, Cybb, Casp1, Naip5, Naip2, Tnf, Nlrc4, P2rx7, Nlrx1, Pstpip1
GSEA - Gene Set Enrichment Analysis
Category	Accession	Name	Gene Count	NES	p value	FDR	Genes
GO:BP	GO:0048736	appendage development	20	-2.4834	<2.2e-14	<2.2e-16	Aldh1a2, Alx1, Alx3, Evx2, Fgf9, Frem2, Gpc3, Hoxa13, Hoxd10, Hoxd11, Hoxd12, Hoxd13, Lmx1b, Meox2, Msx1, Osr2, Sfrp2, Tbx4, Tfap2b, Zbtb16
GO:BP	GO:0007389	pattern specification process	25	-2.1548	<2.2e-15	0.0052324	Aldh1a2, Alx1, Alx3, Barx1, Bmp2, Dmrt2, Gdf3, Gpc3, Hoxd10, Hoxd11, Hoxd12, Hoxd13, Isl1, Lhx2, Lmx1b, Mdga2, Meox2, Msx1, Reln, Sfrp2, Tifab, Uncx, Zbtb16 Zic1, Zic3
GO:BP	GO:0021510	spinal cord development	7	-2.0181	<2.2e-16	0.02093	Hoxd10, Isl1, Nefl, Reln, Tal1, Uncx, Zic1
GO:MF	GO:0035326	enhancer binding	8	-1.9974	<2.2e-16	0.024818	Hoxa13, Hoxd13, Isl1, Meox2, Msx1, Tal1, Tfap2b, Zbtb16
GO:MF	GO:0001228	DNA-binding transcription activator activity, RNA polymerase II-specific	15	-1.9275	<2.2e-16	0.03276	Alx1, Barx1, Dmrt2, Hoxa13, Hoxd10, Hoxd13, Isl1, Lhx2, Lmx1b, Meox2, Osr2, Pgr, Tfap2b, Zic1, Zic3
ES: Enrichment Score. NES: Normalized Enrichment Score
Table S3.b. Gene Ontology (Biological Processes and Molecular Functions) and KEGG pathways enriched after MEF spontaneous immortalization identified with ClusterProfiler
ORA - Overrepresentation Analysis
Category	Accession	Name	Gene Count	p value	FDR	ENSEMBL ID / EntrezID
Upregulated Genes
GO:BP	GO:0045765	regulation of angiogenesis	12	4.0757e-09	5.12434e-06	ENSMUSG00000079465/ENSMUSG00000027217/ENSMUSG00000074934/ENSMUSG00000027460/ENSMUSG00000017969/ENSMUSG00000028128/ENSMUSG00000036390/ENSMUSG00000000628/ENSMUSG00000000753/ENSMUSG00000021701/ENSMUSG00000054136/ENSMUSG00000023951
GO:BP	GO:1901342	regulation of vasculature development	12	4.71204e-09	5.12434e-06	ENSMUSG00000079465/ENSMUSG00000027217/ENSMUSG00000074934/ENSMUSG00000027460/ENSMUSG00000017969/ENSMUSG00000028128/ENSMUSG00000036390/ENSMUSG00000000628/ENSMUSG00000000753/ENSMUSG00000021701/ENSMUSG00000054136/ENSMUSG00000023951
GO:BP	GO:0050678	regulation of epithelial cell proliferation	12	1.38562e-07	0.000100458	ENSMUSG00000079465/ENSMUSG00000039384/ENSMUSG00000046532/ENSMUSG00000028128/ENSMUSG00000028341/ENSMUSG00000070691/ENSMUSG00000025746/ENSMUSG00000000753/ENSMUSG00000063632/ENSMUSG00000022479/ENSMUSG00000023034/ENSMUSG00000023951
GO:BP	GO:0001667	ameboidal-type cell migration	11	3.03973e-06	0.00165285	ENSMUSG00000039384/ENSMUSG00000074934/ENSMUSG00000027460/ENSMUSG00000036390/ENSMUSG00000030110/ENSMUSG00000038587/ENSMUSG00000032243/ENSMUSG00000000753/ENSMUSG00000021701/ENSMUSG00000023034/ENSMUSG00000023951
GO:BP	GO:0016331	morphogenesis of embryonic epithelium	7	1.09904e-05	0.00320707	ENSMUSG00000026976/ENSMUSG00000074934/ENSMUSG00000046532/ENSMUSG00000030110/ENSMUSG00000020173/ENSMUSG00000063632/ENSMUSG00000053279
GO:BP	GO:0060346	bone trabecula formation	3	2.25208e-05	0.0042148	ENSMUSG00000074934/ENSMUSG00000022479/ENSMUSG00000023951
GO:BP	GO:0043281	regulation of cysteine-type endopeptidase activity involved in apoptotic process	7	2.32541e-05	0.0042148	ENSMUSG00000079465/ENSMUSG00000028128/ENSMUSG00000025746/ENSMUSG00000030110/ENSMUSG00000014776/ENSMUSG00000023034/ENSMUSG00000023951
GO:BP	GO:0043491	phosphatidylinositol 3-kinase/protein kinase B signal transduction	8	4.28357e-05	0.00469234	ENSMUSG00000048960/ENSMUSG00000028128/ENSMUSG00000025746/ENSMUSG00000034573/ENSMUSG00000030110/ENSMUSG00000021360/ENSMUSG00000036136/ENSMUSG00000023951
GO:BP	GO:0030198	extracellular matrix organization	8	4.89024e-05	0.00469234	ENSMUSG00000067158/ENSMUSG00000079465/ENSMUSG00000074934/ENSMUSG00000025746/ENSMUSG00000020473/ENSMUSG00000036545/ENSMUSG00000020682/ENSMUSG00000046169
GO:BP	GO:0045229	external encapsulating structure organization	8	4.998e-05	0.00469234	ENSMUSG00000067158/ENSMUSG00000079465/ENSMUSG00000074934/ENSMUSG00000025746/ENSMUSG00000020473/ENSMUSG00000036545/ENSMUSG00000020682/ENSMUSG00000046169
GO:MF	GO:0030297	transmembrane receptor protein tyrosine kinase activator activity	4	1.00325e-06	0.000229744	ENSMUSG00000087247/ENSMUSG00000074934/ENSMUSG00000027460/ENSMUSG00000023951
GO:MF	GO:0004879	nuclear receptor activity	5	2.63066e-06	0.000229744	ENSMUSG00000046532/ENSMUSG00000028341/ENSMUSG00000069171/ENSMUSG00000022479/ENSMUSG00000023034
GO:MF	GO:0098531	ligand-activated transcription factor activity	5	2.63066e-06	0.000229744	ENSMUSG00000046532/ENSMUSG00000028341/ENSMUSG00000069171/ENSMUSG00000022479/ENSMUSG00000023034
GO:MF	GO:0004115	3',5'-cyclic-AMP phosphodiesterase activity	3	3.66106e-05	0.00159866	ENSMUSG00000059173/ENSMUSG00000041741/ENSMUSG00000021684
GO:MF	GO:0005172	vascular endothelial growth factor receptor binding	3	3.66106e-05	0.00159866	ENSMUSG00000074934/ENSMUSG00000027460/ENSMUSG00000023951
GO:MF	GO:0035259	nuclear glucocorticoid receptor binding	3	7.36421e-05	0.00275632	ENSMUSG00000028341/ENSMUSG00000023034/ENSMUSG00000048490
GO:MF	GO:0042826	histone deacetylase binding	4	0.00285589	0.042015	ENSMUSG00000038331/ENSMUSG00000070691/ENSMUSG00000005045/ENSMUSG00000048490
GO:MF	GO:0005518	collagen binding	3	0.00304689	0.042015	ENSMUSG00000031785/ENSMUSG00000032243/ENSMUSG00000020473
KEGG	mmu04933	AGE-RAGE signaling pathway in diabetic complications - Mus musculus (house mouse)	6	6.47948e-06	0.00114687	12829/12828/14066/16193/19094/22339
KEGG	mmu04010	MAPK signaling pathway - Mus musculus (house mouse)	8	6.24446e-05	0.00552634	63953/13537/11602/13197/19713/19094/15370/22339
KEGG	mmu04151	PI3K-Akt signaling pathway - Mus musculus (house mouse)	8	0.000233703	0.0136815	12829/12828/11602/16193/19713/319480/15370/22339
KEGG	mmu04926	Relaxin signaling pathway - Mus musculus (house mouse)	5	0.000309186	0.0136815	12829/12828/14681/19094/22339
KEGG	mmu05216	Thyroid cancer - Mus musculus (house mouse)	3	0.00065304	0.0231176	18510/13197/19713
KEGG	mmu05032	Morphine addiction - Mus musculus (house mouse)	4	0.000810362	0.0239057	18573/54611/14681/218461
KEGG	mmu04066	HIF-1 signaling pathway - Mus musculus (house mouse)	4	0.00187237	0.0473443	11602/16193/15277/22339
Downregulated Genes
GO:BP	GO:0002274	myeloid leukocyte activation	53	1.39587e-20	6.97934e-17	ENSMUSG00000026177/ENSMUSG00000059498/ENSMUSG00000058715/ENSMUSG00000015355/ENSMUSG00000038147/ENSMUSG00000002111/ENSMUSG00000031264/ENSMUSG00000042228/ENSMUSG00000056529/ENSMUSG00000028874/ENSMUSG00000062585/ENSMUSG00000036887/ENSMUSG00000029254/ENSMUSG00000040751/ENSMUSG00000029819/ENSMUSG00000030144/ENSMUSG00000004266/ENSMUSG00000058818/ENSMUSG00000049130/ENSMUSG00000030579/ENSMUSG00000030798/…
GO:BP	GO:0050867	positive regulation of cell activation	67	1.95801e-19	4.89502e-16	ENSMUSG00000026288/ENSMUSG00000026395/ENSMUSG00000058715/ENSMUSG00000015619/ENSMUSG00000002111/ENSMUSG00000027239/ENSMUSG00000037902/ENSMUSG00000027544/ENSMUSG00000031101/ENSMUSG00000031304/ENSMUSG00000031264/ENSMUSG00000095788/ENSMUSG00000095028/ENSMUSG00000074677/ENSMUSG00000033721/ENSMUSG00000056529/ENSMUSG00000028874/ENSMUSG00000003644/ENSMUSG00000028664/ENSMUSG00000028583/ENSMUSG00000042333/…
GO:BP	GO:0032675	regulation of interleukin-6 production	40	7.67312e-19	1.27885e-15	ENSMUSG00000026288/ENSMUSG00000006014/ENSMUSG00000058715/ENSMUSG00000038147/ENSMUSG00000026928/ENSMUSG00000037902/ENSMUSG00000031264/ENSMUSG00000040522/ENSMUSG00000044583/ENSMUSG00000037922/ENSMUSG00000028581/ENSMUSG00000056529/ENSMUSG00000002944/ENSMUSG00000029468/ENSMUSG00000004266/ENSMUSG00000079293/ENSMUSG00000074361/ENSMUSG00000008496/ENSMUSG00000030579/ENSMUSG00000030525/ENSMUSG00000001741/…
GO:BP	GO:0050900	leukocyte migration	60	4.60292e-18	4.38781e-15	ENSMUSG00000059498/ENSMUSG00000058715/ENSMUSG00000015619/ENSMUSG00000027111/ENSMUSG00000027009/ENSMUSG00000002111/ENSMUSG00000027239/ENSMUSG00000037902/ENSMUSG00000039621/ENSMUSG00000036353/ENSMUSG00000033721/ENSMUSG00000011008/ENSMUSG00000042228/ENSMUSG00000056529/ENSMUSG00000062585/ENSMUSG00000028927/ENSMUSG00000042333/ENSMUSG00000029082/ENSMUSG00000029254/ENSMUSG00000029373/ENSMUSG00000029379/…
GO:BP	GO:0070661	leukocyte proliferation	62	1.11552e-17	6.19732e-15	ENSMUSG00000026177/ENSMUSG00000026288/ENSMUSG00000045382/ENSMUSG00000026395/ENSMUSG00000026656/ENSMUSG00000027544/ENSMUSG00000040138/ENSMUSG00000031101/ENSMUSG00000031264/ENSMUSG00000033721/ENSMUSG00000042228/ENSMUSG00000028581/ENSMUSG00000028664/ENSMUSG00000042333/ENSMUSG00000029082/ENSMUSG00000029468/ENSMUSG00000036526/ENSMUSG00000004266/ENSMUSG00000030579/ENSMUSG00000030798/ENSMUSG00000036111/…
GO:BP	GO:0006909	phagocytosis	45	2.14101e-17	1.0296e-14	ENSMUSG00000051951/ENSMUSG00000026177/ENSMUSG00000026395/ENSMUSG00000026480/ENSMUSG00000026656/ENSMUSG00000059498/ENSMUSG00000058715/ENSMUSG00000037902/ENSMUSG00000001128/ENSMUSG00000031304/ENSMUSG00000031264/ENSMUSG00000095788/ENSMUSG00000095028/ENSMUSG00000074677/ENSMUSG00000015947/ENSMUSG00000057722/ENSMUSG00000028874/ENSMUSG00000002944/ENSMUSG00000029254/ENSMUSG00000029468/ENSMUSG00000030047/…
GO:BP	GO:0050727	regulation of inflammatory response	60	2.26511e-17	1.0296e-14	ENSMUSG00000026321/ENSMUSG00000026656/ENSMUSG00000059498/ENSMUSG00000058715/ENSMUSG00000037860/ENSMUSG00000015619/ENSMUSG00000027239/ENSMUSG00000037902/ENSMUSG00000031264/ENSMUSG00000062515/ENSMUSG00000013707/ENSMUSG00000038642/ENSMUSG00000015947/ENSMUSG00000053897/ENSMUSG00000042228/ENSMUSG00000023571/ENSMUSG00000029082/ENSMUSG00000029254/ENSMUSG00000015950/ENSMUSG00000060063/ENSMUSG00000029819/…
GO:BP	GO:0098742	cell-cell adhesion via plasma-membrane adhesion molecules	42	3.61813e-17	1.50755e-14	ENSMUSG00000047216/ENSMUSG00000066842/ENSMUSG00000037995/ENSMUSG00000005338/ENSMUSG00000027009/ENSMUSG00000027358/ENSMUSG00000000305/ENSMUSG00000016150/ENSMUSG00000036790/ENSMUSG00000031391/ENSMUSG00000063887/ENSMUSG00000049100/ENSMUSG00000037892/ENSMUSG00000050947/ENSMUSG00000059857/ENSMUSG00000028399/ENSMUSG00000037605/ENSMUSG00000071424/ENSMUSG00000036862/ENSMUSG00000063626/ENSMUSG00000036510/…
GO:BP	GO:0002573	myeloid leukocyte differentiation	47	1.07277e-16	4.12603e-14	ENSMUSG00000026288/ENSMUSG00000026321/ENSMUSG00000058715/ENSMUSG00000015619/ENSMUSG00000002111/ENSMUSG00000027358/ENSMUSG00000040138/ENSMUSG00000055653/ENSMUSG00000037994/ENSMUSG00000042228/ENSMUSG00000028717/ENSMUSG00000036896/ENSMUSG00000039883/ENSMUSG00000038301/ENSMUSG00000058818/ENSMUSG00000081665/ENSMUSG00000074419/ENSMUSG00000089942/ENSMUSG00000074417/ENSMUSG00000030427/ENSMUSG00000030579/…
GO:BP	GO:0002764	immune response-regulating signaling pathway	62	1.68944e-16	6.0337e-14	ENSMUSG00000026395/ENSMUSG00000102418/ENSMUSG00000058715/ENSMUSG00000037860/ENSMUSG00000079164/ENSMUSG00000015619/ENSMUSG00000027544/ENSMUSG00000025058/ENSMUSG00000033777/ENSMUSG00000031264/ENSMUSG00000040522/ENSMUSG00000044583/ENSMUSG00000033721/ENSMUSG00000042228/ENSMUSG00000028581/ENSMUSG00000037731/ENSMUSG00000002944/ENSMUSG00000029254/ENSMUSG00000040751/ENSMUSG00000036526/ENSMUSG00000044162/…
GO:MF	GO:0050839	cell adhesion molecule binding	47	1.3296e-14	1.13016e-11	ENSMUSG00000047216/ENSMUSG00000026725/ENSMUSG00000037995/ENSMUSG00000027111/ENSMUSG00000027009/ENSMUSG00000027238/ENSMUSG00000037902/ENSMUSG00000000305/ENSMUSG00000016150/ENSMUSG00000031391/ENSMUSG00000063887/ENSMUSG00000059857/ENSMUSG00000042228/ENSMUSG00000028399/ENSMUSG00000029086/ENSMUSG00000062960/ENSMUSG00000063063/ENSMUSG00000004266/ENSMUSG00000001930/ENSMUSG00000030223/ENSMUSG00000058818/…
GO:MF	GO:0140375	immune receptor activity	29	6.15203e-13	2.61461e-10	ENSMUSG00000041439/ENSMUSG00000045382/ENSMUSG00000026656/ENSMUSG00000059498/ENSMUSG00000058715/ENSMUSG00000031304/ENSMUSG00000015947/ENSMUSG00000057722/ENSMUSG00000040552/ENSMUSG00000058818/ENSMUSG00000074419/ENSMUSG00000089942/ENSMUSG00000074417/ENSMUSG00000030427/ENSMUSG00000074361/ENSMUSG00000049130/ENSMUSG00000062593/ENSMUSG00000112023/ENSMUSG00000112148/ENSMUSG00000032089/ENSMUSG00000052336/…
GO:MF	GO:0032393	MHC class I receptor activity	9	7.56276e-11	2.14278e-08	ENSMUSG00000041439/ENSMUSG00000058818/ENSMUSG00000074419/ENSMUSG00000089942/ENSMUSG00000074417/ENSMUSG00000030427/ENSMUSG00000062593/ENSMUSG00000112023/ENSMUSG00000112148
GO:MF	GO:0038187	pattern recognition receptor activity	13	4.77627e-09	1.01496e-06	ENSMUSG00000037860/ENSMUSG00000079164/ENSMUSG00000040522/ENSMUSG00000044583/ENSMUSG00000056529/ENSMUSG00000002944/ENSMUSG00000030144/ENSMUSG00000030142/ENSMUSG00000079293/ENSMUSG00000045322/ENSMUSG00000069830/ENSMUSG00000070390/ENSMUSG00000051439
GO:MF	GO:0019865	immunoglobulin binding	10	4.60217e-08	5.72914e-06	ENSMUSG00000026656/ENSMUSG00000059498/ENSMUSG00000058715/ENSMUSG00000015947/ENSMUSG00000028356/ENSMUSG00000001930/ENSMUSG00000074419/ENSMUSG00000089942/ENSMUSG00000074417/ENSMUSG00000030427
GO:MF	GO:0030695	GTPase regulator activity	44	4.71811e-08	5.72914e-06	ENSMUSG00000038608/ENSMUSG00000026228/ENSMUSG00000026358/ENSMUSG00000026357/ENSMUSG00000048865/ENSMUSG00000026979/ENSMUSG00000059013/ENSMUSG00000049744/ENSMUSG00000037902/ENSMUSG00000037110/ENSMUSG00000039621/ENSMUSG00000031216/ENSMUSG00000027883/ENSMUSG00000033721/ENSMUSG00000056413/ENSMUSG00000004633/ENSMUSG00000030047/ENSMUSG00000030220/ENSMUSG00000051735/ENSMUSG00000030589/ENSMUSG00000019852/…
GO:MF	GO:0060589	nucleoside-triphosphatase regulator activity	44	4.71811e-08	5.72914e-06	ENSMUSG00000038608/ENSMUSG00000026228/ENSMUSG00000026358/ENSMUSG00000026357/ENSMUSG00000048865/ENSMUSG00000026979/ENSMUSG00000059013/ENSMUSG00000049744/ENSMUSG00000037902/ENSMUSG00000037110/ENSMUSG00000039621/ENSMUSG00000031216/ENSMUSG00000027883/ENSMUSG00000033721/ENSMUSG00000056413/ENSMUSG00000004633/ENSMUSG00000030047/ENSMUSG00000030220/ENSMUSG00000051735/ENSMUSG00000030589/ENSMUSG00000019852/…
GO:MF	GO:0019955	cytokine binding	21	8.00776e-07	8.40872e-05	ENSMUSG00000026321/ENSMUSG00000045382/ENSMUSG00000027009/ENSMUSG00000031304/ENSMUSG00000057722/ENSMUSG00000028583/ENSMUSG00000042333/ENSMUSG00000002944/ENSMUSG00000030111/ENSMUSG00000031849/ENSMUSG00000032089/ENSMUSG00000052336/ENSMUSG00000049103/ENSMUSG00000079227/ENSMUSG00000048616/ENSMUSG00000050106/ENSMUSG00000005268/ENSMUSG00000000530/ENSMUSG00000052384/ENSMUSG00000003206/ENSMUSG00000024621
GO:MF	GO:0005096	GTPase activator activity	28	8.90335e-07	8.40872e-05	ENSMUSG00000026228/ENSMUSG00000026358/ENSMUSG00000026357/ENSMUSG00000048865/ENSMUSG00000049744/ENSMUSG00000037110/ENSMUSG00000039621/ENSMUSG00000031216/ENSMUSG00000056413/ENSMUSG00000004633/ENSMUSG00000030047/ENSMUSG00000030220/ENSMUSG00000051735/ENSMUSG00000039031/ENSMUSG00000035697/ENSMUSG00000052302/ENSMUSG00000040345/ENSMUSG00000036246/ENSMUSG00000063506/ENSMUSG00000020143/ENSMUSG00000020709/…
GO:MF	GO:0005178	integrin binding	21	1.94163e-06	0.000165039	ENSMUSG00000026725/ENSMUSG00000027111/ENSMUSG00000027009/ENSMUSG00000027238/ENSMUSG00000031391/ENSMUSG00000042228/ENSMUSG00000062960/ENSMUSG00000001930/ENSMUSG00000030786/ENSMUSG00000025473/ENSMUSG00000062593/ENSMUSG00000112148/ENSMUSG00000000290/ENSMUSG00000031849/ENSMUSG00000021998/ENSMUSG00000037405/ENSMUSG00000001029/ENSMUSG00000020758/ENSMUSG00000042379/ENSMUSG00000022150/ENSMUSG00000024965
KEGG	mmu04380	Osteoclast differentiation	30	1.53688e-12	4.36474e-10	21934/17970/14130/14131/20375/19261/18019/12229/320832/668101/100038947/14129/18707/17969/18733/18722/18729/18725/18724/18726/22177/14728/11433/16822/53313/17972/21926/83433/12978/17060
KEGG	mmu04662	B cell receptor signaling pathway	20	1.92009e-09	2.72653e-07	16331/14130/18019/12229/57257/242248/17096/18707/108723/15170/18733/18722/18729/18725/18724/18726/14728/22324/17060/83490
KEGG	mmu04514	Cell adhesion molecules	28	4.48394e-08	4.2448e-06	19264/94332/16403/16401/20612/12561/245450/16728/192167/18417/80883/19266/242653/20345/20737/16409/16414/50723/12550/12555/58187/15894/54725/15896/319504/12805/207683/11658
KEGG	mmu04060	Cytokine-cytokine receptor interaction	37	1.00679e-07	7.14822e-06	21934/12767/12156/16186/22035/242316/16847/230979/56744/330122/20309/110075/14562/16170/24099/16168/14560/16154/13051/12772/12774/18413/57916/20293/57266/16197/19116/12984/12983/11482/21926/94185/50498/21950/50930/12978/12982
KEGG	mmu04020	Calcium signaling pathway	31	2.01711e-06	0.000101077	13869/15559/12767/18796/18019/80903/58861/11608/12373/68279/19204/16542/14176/18439/11441/14676/11513/12289/57260/14180/13618/12323/53313/12671/18212/210044/11555/14675/15566/74055/11554
KEGG	mmu04062	Chemokine signaling pathway	26	2.13542e-06	0.000101077	12767/18796/277360/22376/57257/17096/14191/18707/18762/56744/330122/20309/17969/11513/13051/12772/12774/94176/216869/20293/14710/57266/210044/30955/22324/14704
KEGG	mmu04650	Natural killer cell mediated cytotoxicity	19	6.63474e-06	0.000269181	26904/14127/12506/18019/22035/57257/18707/24055/56743/15170/22177/379043/19368/16414/15894/16822/15896/21926/22324
KEGG	mmu04015	Rap1 signaling pathway	26	1.58547e-05	0.00056284	18796/80903/18441/57257/21687/18707/18762/16542/14176/381810/16409/16414/17311/11601/11513/12550/14180/16822/51791/210044/217944/23880/22324/106952/12978/74055
KEGG	mmu04512	ECM-receptor interaction	15	2.3761e-05	0.000749792	12839/329278/23928/16403/16401/12841/242022/329872/12840/12491/19699/22371/64176/12845/192897
KEGG	mmu04611	Platelet activation	18	3.45885e-05	0.000982313	14131/14127/18796/12229/70839/18441/54195/60596/17096/18707/18762/21391/22371/11513/16822/210044/30955/108101

## Sheet: Table S4
Transcriptome profiling of mouse embryonic fibroblast spontaneous immortalization: A comparative analysis
Jocshan Loaiza-Moss, Ursula Braun, and Michael Leitges
Table S4. Common / Overlapping DEGs during MEF spontaneous immortalization. Log2FC: Log 2 Fold Change
Differential Expression	Gene Symbol	Tommasi		Our Immortalization
		Log2FC	p-value	Log2FC	p-adjust
Downregulated	Ptprd	‐2.69178	0.000228121	-3.00485	8.97127e-66
Downregulated	Hmcn1	‐1.68946	0.0123646	-7.57683	5.98859e-50
Downregulated	Gpc3	‐2.4414	0.0432086	-7.07555	1.4178e-32
Downregulated	Gucy1a1	‐2.52457	0.0144342	-6.70511	2.14078e-26
Downregulated	Aldh1a2	‐1.47482	0.0212148	-6.16502	3.08032e-13
Downregulated	Epha3	‐1.52265	0.000448828	-2.25661	5.38901e-07
Downregulated	Lypd6	‐1.11626	0.0450545	-2.75628	0.000114249
Downregulated	Fbn2	‐2.71534	0.026575	-1.34921	0.00012638
Upregulated	Pde8b	1.46653	0.0463981	1.26246	0.000197916
Downregulated	Cxcl14	‐3.56199	0.0197723	-3.89333	0.000462645
Upregulated	Grem1	1.38572	0.0329447	1.63999	0.00160542
Downregulated	Stk26	‐3.03706	0.00159876	-3.97126	0.00700767
Downregulated	Chl1	‐1.30895	0.0464675	-4.66023	0.00801287
Downregulated	Zdbf2	‐1.27484	0.00326483	-6.16204	3.46456e-104
Downregulated	Tspyl3	‐1.82429	0.00136164	-5.13493	8.12782e-52
Downregulated	Slc16a12	‐1.59999	0.0447749	-4.19227	6.15148e-38
Downregulated	Armh4	‐2.28219	0.00607642	-7.77682	1.33298e-32
Downregulated	Vav3	‐1.57033	0.0390892	-3.71917	1.03007e-31
Downregulated	Mfap2	‐1.73855	0.0328981	-1.45225	6.49223e-23
Downregulated	Hoxd10	‐3.02107	0.0127212	-10.2981	5.16263e-16
Downregulated	Tppp3	‐1.38849	0.00557419	-1.75892	5.53712e-16
Downregulated	Zic1	‐3.66373	0.00208492	-6.19438	4.94733e-13
Downregulated	Pcdh10	‐1.59723	0.0240555	-6.18324	1.01502e-12
Downregulated	Uncx	‐1.60821	0.00880385	-6.04349	5.56771e-11
Downregulated	Tspan13	‐1.09109	0.00707922	-2.9797	9.83899e-11
Upregulated	Satb2	1.12934	0.00951709	1.27703	2.39286e-08
Downregulated	Atp9a	‐1.08561	0.0172639	-1.91686	6.93795e-08
Upregulated	Dlx1	2.57085	0.00950079	2.99436	1.07761e-07
Downregulated	Fmod	‐1.12173	0.00734903	-2.34496	1.92848e-07
Downregulated	Zic3	‐1.72021	0.029752	-7.47117	3.51946e-07
Downregulated	Ctsc	‐3.02492	0.0241495	-3.15081	4.24466e-07
Downregulated	Ntf3	‐1.68942	0.0282357	-3.23599	4.62104e-07
Downregulated	Tshz2	‐2.02843	0.00754858	-4.5793	4.73896e-07
Downregulated	Hs3st3b1	‐1.83189	0.00814245	-2.25714	5.79732e-07
Upregulated	Prex2	1.22438	0.0329115	1.84474	4.16538e-06
Upregulated	Fam149a	1.18502	0.0171066	1.15657	1.72403e-05
Downregulated	Fry	‐1.03897	0.00796763	-3.49263	3.59812e-05
Downregulated	F5	‐1.81102	0.0193146	-2.76129	0.000302745
Downregulated	Mboat2	‐1.21422	0.0363234	-1.0156	0.000317911
Downregulated	Gatm	‐2.72247	0.0317158	-3.62893	0.000364515
Downregulated	Ahrr	‐2.09337	0.00653755	-2.64414	0.000409607
Downregulated	Lsp1	‐1.43997	0.00560044	-1.27028	0.000428629
Downregulated	Spaca1	‐1.35637	0.000556767	-6.38092	0.000573811
Downregulated	Reep1	‐1.63591	0.00275724	-1.90242	0.000700577
Downregulated	Cdh1	‐1.98071	0.0466198	-2.44462	0.000734744
Downregulated	Herc3	‐1.32454	0.00149577	-1.56452	0.00112956
Downregulated	Des	‐2.41997	0.00745734	-2.96314	0.00129165
Downregulated	Peg3	‐1.4191	0.0223245	-2.21871	0.00151177
Downregulated	Mfap4	‐2.29872	0.0162644	-3.1085	0.00161574
Downregulated	Cend1	‐1.57716	0.0258265	-3.20979	0.00214741
Downregulated	Fxyd6	‐1.84038	0.044477	-2.03051	0.00256999
Downregulated	Hoxd13	‐2.97327	0.00355936	-10.4503	2.49767e-63
Downregulated	Hoxd11	‐1.00842	0.0427159	-8.59725	2.91451e-54
Downregulated	Tcfl5	‐2.83196	0.0194997	-7.12311	2.23904e-40
Downregulated	Gucy1b1	‐1.47645	0.0229015	-6.55658	3.23447e-40
Downregulated	Mdk	‐1.64216	0.0277505	-6.66296	2.13882e-36
Downregulated	Tbx4	‐2.20523	0.0113215	-12.3635	2.18179e-23
Downregulated	Htra3	‐1.1889	0.0334416	-2.78619	7.62609e-22
Downregulated	Dcaf12l1	‐2.26306	0.0105524	-8.05405	7.56799e-19
Downregulated	Bcl11a	‐1.3476	0.00554666	-10.6686	6.68007e-17
Downregulated	Pou3f3	‐1.60175	0.00112782	-9.04053	7.03588e-12
Downregulated	Prom1	‐1.13835	0.00952089	-8.31938	1.17208e-09
Downregulated	Cotl1	‐1.52611	0.0441394	-2.13351	1.74435e-06
Downregulated	Rbm46	‐2.35268	0.00178958	-4.41433	4.60776e-06
Downregulated	Cd36	‐2.06081	0.0182806	-4.6968	6.419e-06
Downregulated	Pcsk5	‐1.075	0.00287506	-4.2898	9.91303e-06
Downregulated	Prl3a1	‐2.50948	0.0159688	-6.38306	1.94894e-05
Upregulated	Ank	1.39319	0.00716527	1.36231	2.08694e-05
Downregulated	Chrna7	‐1.27254	0.00654851	-4.33586	2.63125e-05
Downregulated	Emcn	‐1.8884	0.00344691	-4.32467	6.21953e-05
Downregulated	Pcp4l1	‐1.66127	0.044473	-3.43027	0.000317338
Downregulated	Myh11	‐2.6185	0.00857871	-2.32303	0.000578829
Downregulated	Cdh19	‐1.6958	0.0106251	-6.12384	0.0016551
Downregulated	Nrk	‐1.6621	0.0149908	-4.45409	0.00845135
